# Supplementary material for: Definition of a Family of Tissue-Protective Cytokines Using Functional Cluster Analysis: A Proof-of-Concept Study
Source: Front Immunol. 2014 Mar 17;5:115. doi: 10.3389/fimmu.2014.00115 (PMC3955874; doi:10.3389/fimmu.2014.00115)
Supplement: Supplementary file 1 [file Data_Sheet1.XLSX]

## Sheet: Sheet1
	EPO	EPO	LIF	LIF	IL-6	IL-6	IL-11	IL-11	TNF	TNF	GH-1	GH-1	CSF-2	CSF-2	Prolactin	Prolactin	OSM	OSM	csf3	csf3	il2	il2	leptin	leptin	il-3	il-3	il1A	il1A	NGF	NGF	BDNF	BDNF	il10	il10	CNTF	CNTF	CTF1	CTF1	IFNA1	IFNA1	kit ligand	kit ligand	CLCF1	CLCF1	Il-1B	Il-1B	IL-1RN	Il-1RN	IL-18
	EPOR	0.999	IL6ST	0.999	IL17A	0.999	IL11RA	0.999	TNFRSF1A	0.999	GHR	0.999	CSF2RA	0.999	POU1F1	0.999	IL6ST	0.999	CSF3R	0.999	IL2RB	0.999	STAT3	0.999	CSF2RB	0.999	IL1R1	0.998	NTRK1	0.999	SORT1	0.999	IL10RA	0.999	CNTFR	0.999	IL6ST	0.998	IFNAR1	0.998	KIT	0.999	CNTFR	0.99	IL1R1	0.999	IL1R1	0.999	IFNG
	HIF1A	0.993	LIFR	0.999	IL6R	0.999	IL6ST	0.997	BIRC2	0.998	PRLR	0.99	CSF2RB	0.999	PRLR	0.999	LIFR	0.999	ELANE	0.985	CD8A	0.999	LEPR	0.999	IL3RA	0.999	IL1R2	0.997	NGFR	0.999	NGFR	0.999	IL10RB	0.998	LIFR	0.998	LIFR	0.995	IFNAR2	0.995	EPOR	0.998	CRLF1	0.98	IL18	0.999	IL1R2	0.998	IL18R1
	VEGFA	0.985	OSM	0.99	IL6ST	0.999	IL6	0.961	TRAF2	0.998	GHRH	0.97	IL3	0.996	JAK2	0.996	OSMR	0.998	SPI1	0.979	FOXP3	0.999	GCG	0.998	IL5	0.997	IRAK1	0.997	SORT1	0.999	NTRK2	0.999	IL6	0.994	IL6ST	0.997	IL6	0.975	STAT1	0.993	CMA1	0.981	LIFR	0.923	IL1R2	0.999	IL1RL2	0.994	IL1B
	GATA1	0.964	TNF	0.978	SOCS3	0.999	TNF	0.961	IL1B	0.995	IGHD	0.97	IL5	0.996	POMC	0.993	IL6	0.995	IFNG	0.978	IFNG	0.999	PTPN1	0.997	CSF2	0.996	IL6	0.994	NTRK2	0.998	NTRK1	0.998	TNF	0.994	GFAP	0.985	AKT1	0.928	TNF	0.993	JAK2	0.981	CLC	0.873	IRAK1	0.999	IL8	0.987	IL18RAP
	JAK2	0.962	IL6	0.969	STAT3	0.999	IL6R	0.96	TLR2	0.994	GHRHR	0.968	FOS	0.996	TSHB	0.992	STAT5A	0.992	CXCR4	0.973	IL2RA	0.999	SOCS3	0.996	IL4	0.992	IL1RAP	0.991	TRPV1	0.997	CREB1	0.993	STAT3	0.993	IL6R	0.983	CNTF	0.911	MYD88	0.992	FER	0.976	CNTF	0.868	MYD88	0.999	TLR4	0.978	CASP1
	THPO	0.954	STAT3	0.967	NFKB1	0.997	CNTF	0.957	ICAM1	0.994	PROP1	0.96	JAK2	0.996	IGF1	0.992	LIF	0.99	IL6	0.973	IL2RG	0.999	GHRL	0.995	IL2	0.991	MYD88	0.99	SHC1	0.996	NTRK3	0.992	TLR2	0.993	STAT3	0.969	IL11	0.869	IRF7	0.991	LYN	0.976	IL6ST	0.861	IL1RAP	0.998	IL1A	0.972	IL18BP
	SETD2	0.954	CNTF	0.953	IL23A	0.997	IL1B	0.954	IL2	0.994	PAEP	0.954	IL2	0.995	GHRH	0.991	STAT3	0.967	IL1B	0.972	JAK3	0.999	POMC	0.994	FOS	0.991	TRAF6	0.987	MAPK3	0.991	AKT1	0.981	IL8	0.993	CHAT	0.963	LIF	0.86	IFNGR1	0.99	SH2B3	0.974	EGF	0.778	IL8	0.998	IL6	0.966	TNF
	GATA2	0.953	GFAP	0.953	ICAM1	0.997	LIF	0.947	NFKBIA	0.994	IGF1	0.943	NFKB1	0.995	TRH	0.991	JAK2	0.953	CXCL12	0.971	NFATC2	0.999	ADIPOQ	0.994	IL7	0.99	IL2	0.975	NFKB1	0.991	GRIK1	0.981	IL5	0.993	NGF	0.962	CLC	0.85	STAT2	0.99	CUL1	0.972	EGFR	0.762	NFKB1	0.997	IL18	0.966	NFKB1
	NPTN	0.953	IL11	0.947	IL1B	0.997	OSM	0.938	MYD88	0.994	POU1F1	0.942	JUN	0.995	FSHB	0.99	TIMP1	0.952	CSF2	0.964	STAT3	0.999	INS	0.994	IL5RA	0.981	IL1RN	0.972	NTRK3	0.991	SHC3	0.976	CD40	0.993	NTRK1	0.961	OSM	0.849	TLR9	0.99	SHC1	0.972	FGF1	0.698	IL6	0.997	APPL1	0.96	IL13
	MPL	0.945	STAT1	0.943	IL8	0.997	CTF1	0.869	TLR4	0.994	SST	0.914	CSF1R	0.993	STAT5A	0.989	FOS	0.948	CD14	0.963	IL5	0.998	AGRP	0.993	JAK2	0.977	TNF	0.972	CASP3	0.987	DRD3	0.974	SOCS3	0.993	IL11	0.957	AGT	0.846	STAT3	0.989	SKP1	0.972	BHLHB9	0.655	PTGS2	0.997	ICAM1	0.958	IFNA1
	EGLN1	0.942	VIP	0.939	IL12B	0.996	IL13	0.867	CD8A	0.994	SCN4A	0.892	IL6	0.993	INS	0.988	MMP1	0.946	GFI1	0.963	JAK1	0.998	NPY	0.993	IFNG	0.962	CD4	0.971	NGFRAP1	0.985	GRIN2B	0.974	TGFB1	0.991	NGFR	0.955	BAD	0.83	IL6	0.989	MYB	0.971	C19orf60	0.639	IL23A	0.996	TNF	0.957	STAT4
	IL1B	0.931	HGF	0.936	IL23R	0.996	CNTFR	0.866	MAPK8	0.994	TLR2	0.855	CSF1	0.993	GNRH1	0.987	MMP13	0.946	IL17A	0.963	JUN	0.998	INSR	0.993	IL1B	0.961	IFNG	0.97	FRS2	0.98	RTN4R	0.969	STAT6	0.987	LIF	0.953	STAT3	0.827	IRF3	0.989	GRB2	0.967	SEMA4F	0.637	TRAF6	0.996	NLRP3	0.955	TBX21
	MYB	0.931	SOAT1	0.926	JAK1	0.996	DKK2	0.859	TRAF1	0.994	RETN	0.815	STAT5A	0.993	CSN2	0.981	CNTF	0.944	MPO	0.961	LCK	0.998	JAK2	0.992	IL6	0.961	IRAK4	0.969	MAPK1	0.98	VGF	0.966	NOD2	0.987	VIP	0.952	CCL2	0.819	TLR7	0.987	CXCR4	0.965	MEGF10	0.627	TNF	0.995	IL4	0.954	IL1R1
	SLC11A2	0.929	TP53	0.916	JAK2	0.996	LIFR	0.842	IL1R1	0.994	TLR1	0.815	MAPK3	0.992	CNTN5	0.975	FGF2	0.944	ITGA4	0.961	NFATC1	0.998	CARTPT	0.99	CSF1	0.961	IL10	0.962	RAC1	0.979	MECP2	0.964	CD1A	0.985	OSM	0.944	CNTFR	0.818	IRF9	0.985	IL6	0.964	NRK	0.627	CD4	0.993	CCL2	0.954	TLR4
	EPAS1	0.925	STAT5A	0.913	JUN	0.996	STAT3	0.841	MAPK14	0.994	CSH1	0.81	IL4	0.991	STAT5B	0.969	VEGFA	0.944	ITGAM	0.961	STAT1	0.998	UCP2	0.99	JUN	0.96	PTGS2	0.961	MAPK9	0.975	FOS	0.963	CXCL10	0.983	IL6	0.942	OSMR	0.816	IFNGR2	0.977	STAT3	0.964	OTUD7B	0.627	IL12B	0.993	CASP1	0.933	IL6
	BCL2L1	0.918	HLA-G	0.912	PTGS2	0.996	BIRC5	0.837	IL6	0.994	TK1	0.808	IL3RA	0.991	PROP1	0.967	IL11	0.938	CEBPB	0.956	SHC1	0.997	PPARG	0.988	NFIL3	0.96	EGF	0.958	TAC1	0.974	NTF3	0.963	CCL2	0.982	LEP	0.94	RALGDS	0.791	DDX58	0.976	HGF	0.961	NPTX1	0.623	IL2	0.993	MMP3	0.926	MYD88
	IL6	0.912	ECEL1	0.888	PTPN11	0.996	CCND3	0.837	IL8	0.994	SSTR2	0.808	TNF	0.991	SOAT1	0.965	JAK1	0.935	IL4	0.954	FYN	0.996	IGF1	0.988	IL2RA	0.958	CASP1	0.957	MAGED1	0.973	HTR2A	0.962	CCR5	0.981	LEPR	0.934	RGL3	0.791	IL10	0.976	BTRC	0.961	TGIF1	0.623	IL17A	0.993	CRP	0.925	NLRP3
	TFRC	0.904	POMC	0.888	RELA	0.996	SMAD4	0.836	NFKB1	0.994	SSTR1	0.803	IL5RA	0.99	CSN1S1	0.964	PDCD10	0.933	CD177	0.946	IL15	0.996	SREBF1	0.988	IL9	0.954	IRAK2	0.956	PCSK5	0.973	GRIN2A	0.962	IFNA1	0.976	FGF2	0.934	GDNF	0.79	IL18	0.976	IL4	0.954	IL13RA1	0.591	IRAK4	0.992	IFNG	0.909	ICAM1
	HBG1	0.895	IFNG	0.877	STAT1	0.996	JAK1	0.829	CD4	0.994	GHSR	0.802	IL1B	0.987	PGR	0.964	MAP3K3	0.931	CSF1	0.944	JAK2	0.996	CRP	0.987	IL8	0.954	IL8	0.954	SORCS3	0.973	NPY	0.962	ICAM1	0.973	SORT1	0.922	JAK2	0.782	SOAT1	0.976	PTPN6	0.954	STAT3	0.583	JUN	0.992	IL18R1	0.905	IL1RN
	HBG2	0.895	SOCS3	0.874	OSM	0.995	CSF2	0.824	IKBKB	0.994	EGFR	0.8	IL2RA	0.987	GHR	0.963	EGR1	0.928	JAK2	0.943	CSF2	0.995	IL6	0.987	TNF	0.954	IL1B	0.951	SHC3	0.972	IGF1	0.961	IL2	0.972	SLC18A3	0.922	STAT1	0.782	CR2	0.974	STAT5A	0.953	IPO5	0.581	MMP9	0.992	SAA1	0.901	NLRC4
	CSF2	0.888	CCL2	0.868	IL10	0.994	OSMR	0.822	IFNG	0.994	GHRL	0.794	TLR2	0.986	ESR1	0.962	STAT1	0.928	CD34	0.935	FOS	0.995	UCP1	0.986	IL13	0.953	MMP1	0.948	BCL2	0.968	TRAF6	0.96	IFNG	0.972	CTF1	0.911	CD5L	0.78	IRF1	0.973	THPO	0.944	CDC25A	0.567	IL5	0.991	IL17A	0.897	CD40
	HMOX1	0.877	JAK1	0.862	IL1A	0.994	TEK	0.82	CD40	0.994	GYPC	0.786	IL8	0.986	VIP	0.962	CCM2	0.924	TNF	0.934	MYC	0.995	PRKAA2	0.985	ICAM1	0.952	PLA2G1B	0.946	TPM1	0.968	REST	0.959	VCAM1	0.972	NPY	0.898	IL6R	0.744	STAT4	0.973	PIK3CA	0.943	FGF20	0.554	FOS	0.991	MEFV	0.895	CASP4
	TF	0.877	CTF1	0.86	TLR4	0.994	JAK2	0.807	IL10	0.994	HESX1	0.786	SPI1	0.985	EGF	0.961	IL31	0.915	SAA1	0.926	STAT4	0.995	UCN	0.984	ERG	0.95	APPL1	0.945	FURIN	0.967	RELN	0.957	CD4	0.972	CLCF1	0.868	SMN1	0.738	IRF8	0.972	PTPN11	0.943	EPHA5	0.553	CASP1	0.988	SELE	0.89	FASLG
	HAMP	0.872	IGF1	0.858	TNF	0.994	POMC	0.802	CXCL10	0.993	GC	0.784	SDC2	0.98	CALCA	0.961	SOAT1	0.914	CR1	0.923	MAPK1	0.994	IRS1	0.983	MYC	0.95	JUN	0.943	VGF	0.966	CHAT	0.954	IL17A	0.971	SOX10	0.867	JAK1	0.724	IFNG	0.972	SOCS1	0.942	TGFA	0.54	CSF2	0.987	IL1RL1	0.884	RELA
	STAT5A	0.872	ICAM1	0.853	TNFRSF1A	0.993	IL13RA1	0.792	RELA	0.993	GORAB	0.782	TLR4	0.979	GAL	0.959	IFNA1	0.911	IL2	0.915	CD4	0.994	HIF1A	0.983	ITGA4	0.948	IRAK3	0.928	JUN	0.966	RBFOX3	0.953	CD8A	0.971	FGF1	0.864	BDNF	0.719	CXCL10	0.971	VAV1	0.94	NMNAT1	0.534	CD14	0.985	IL1RAP	0.88	TLR9
	CSF3	0.867	OSMR	0.852	MAPK14	0.993	THPO	0.786	IFNA1	0.993	DARC	0.778	RELA	0.978	LALBA	0.954	TNFSF11	0.91	IL8	0.904	BCL2L1	0.994	FASN	0.98	FCER2	0.944	TOLLIP	0.927	APP	0.965	CALB1	0.953	IL1B	0.971	JAK2	0.858	CEBPZ	0.661	JAK1	0.969	FBXW8	0.932	WISP1	0.532	RELA	0.981	IL2	0.879	IL8
	SARNP	0.864	CNTFR	0.845	IL1R1	0.993	CSF3	0.786	CD80	0.993	SSTR5	0.777	NFATC2	0.975	PTP4A3	0.954	MMP3	0.909	RUNX1T1	0.889	CCND3	0.994	IRS2	0.978	CCR3	0.944	TLR4	0.922	CREB1	0.965	PPP1R1B	0.948	IL13	0.971	STAT1	0.846	SMN2	0.645	TLR3	0.969	PIK3R1	0.932	IL17D	0.526	IRAK2	0.98	NOD2	0.878	IL4
	IL3	0.841	JAK2	0.84	IL2	0.993	KITLG	0.786	TRAF3	0.993	CRYBA1	0.771	IL13	0.973	STAT1	0.949	LDLR	0.908	SLC37A4	0.888	CD28	0.994	SCD	0.975	CD69	0.941	TGFB1	0.921	TRAF6	0.964	VEGFA	0.946	CD86	0.971	GDNF	0.843	SOCS3	0.631	TBX21	0.967	INHBE	0.93	NLK	0.526	APP	0.98	TNFRSF1B	0.877	MEFV
	NFKB1	0.835	IL6R	0.836	CD14	0.993	EPO	0.784	IL23A	0.993	TNFRSF14	0.77	CD80	0.971	SOCS3	0.948	STAT5B	0.901	CSF1R	0.882	TNF	0.994	TNF	0.973	NFATC2	0.939	ITGA6	0.917	PRKCZ	0.964	MAPK1	0.944	CD80	0.971	CD4	0.837	CISH	0.621	TYK2	0.967	UBA52	0.928	IL11	0.518	TNFSF11	0.977	IL10	0.869	IL15
	BCL3	0.835	EGF	0.834	CD40	0.993	IL3	0.784	IL18	0.993	PVRL1	0.764	IL15	0.968	PPIB	0.934	MMP9	0.892	IL10	0.881	GZMB	0.993	LPL	0.971	CD40LG	0.918	CD8A	0.907	CHAT	0.963	HDAC9	0.941	CD28	0.968	NTF4	0.831	CRLF1	0.604	IL27	0.967	CSF2	0.927	OSM	0.496	ICAM1	0.977	CRH	0.856	MAPK8
	MYC	0.835	PLA2G4A	0.834	CSF2	0.993	IL7	0.78	MMP9	0.993	LHX3	0.764	IL7	0.967	LHX3	0.929	CCL11	0.889	TLR2	0.881	CD80	0.993	FOXO1	0.969	BCR	0.907	IL18	0.897	SYP	0.963	MAPK9	0.934	GATA3	0.968	BDNF	0.829	EDN1	0.595	IL5	0.965	SKP2	0.925	FGF5	0.488	CRP	0.976	JUN	0.848	IL27
	BCL2	0.834	PTPN11	0.83	FOS	0.993	TNFSF11	0.776	FAS	0.993	ERVWE1	0.752	CD14	0.967	UBA52	0.916	IL6R	0.888	IL1A	0.876	CD86	0.993	CRH	0.968	ENPP3	0.906	ERG	0.894	FGF2	0.963	NOS3	0.932	STAT1	0.968	NTF3	0.827	SLC6A8	0.591	MX1	0.963	TEC	0.921	EBI3	0.48	NFKB2	0.976	IL4R	0.841	ADIPOQ
	TIMP1	0.833	NANOG	0.828	MMP9	0.993	MPL	0.774	MAPK3	0.993	GK	0.752	CSF3	0.964	POU2F1	0.908	KRIT1	0.87	PRTN3	0.869	IL1B	0.993	CPT1A	0.966	EGR1	0.902	IL1RL1	0.89	CNTF	0.962	GDNF	0.932	NFKB1	0.968	SOCS3	0.818	ZNF259	0.575	SOCS3	0.963	CUL7	0.92	PANX1	0.477	IL1RL2	0.976	MYD88	0.83	NFKB2
	NPAS1	0.833	WT1	0.827	TLR2	0.993	TNFRSF11B	0.772	JUN	0.993	PPP1R3A	0.742	TLR1	0.964	RPS9	0.908	SCGB3A2	0.868	THPO	0.867	IL21	0.993	UCP3	0.965	CSF2RA	0.902	TLR2	0.887	FOS	0.961	DRD2	0.932	CTLA4	0.968	IGF1	0.81	FGGY	0.575	EIF2AK2	0.962	RPS6KB1	0.919	IL6	0.471	MMP3	0.974	CSF3	0.828	GADD45B
	TAL1	0.831	PTHLH	0.826	TYK2	0.993	FLT3	0.764	IL13	0.993	LHX4	0.741	ITGAM	0.963	RPL7A	0.907	SERPINE1	0.862	EPO	0.867	IL6	0.993	MC4R	0.964	IL15	0.9	ICAM2	0.885	EGR1	0.961	GIPC1	0.926	IL12B	0.967	JAK1	0.806	IL27	0.575	ICAM1	0.961	PIK3C2B	0.919	GADD45B	0.469	NLRP3	0.974	IL5	0.82	PYCARD
	KITLG	0.822	CSF3	0.824	CRP	0.992	MKS1	0.76	CCL2	0.993	FSHB	0.734	ICAM1	0.963	ELF5	0.902	CXCL10	0.86	STAT5A	0.866	IL7	0.993	RETN	0.962	WDR48	0.9	IL18R1	0.88	NPY	0.961	CASP6	0.925	FOXP3	0.967	NTRK2	0.804	IL11RA	0.569	TNFSF10	0.961	SNAI2	0.915	CPD	0.458	IFNG	0.972	RPS6KA5	0.82	IRAK1
	CD34	0.82	CSF2	0.822	FOXP3	0.992	CEBPB	0.756	CD86	0.993	TSHB	0.731	MAPK1	0.962	RPS13	0.899	CLDN2	0.856	PROK2	0.863	STAT5A	0.993	BGLAP	0.961	POU2F1	0.899	IKBKB	0.878	ACHE	0.961	SLC6A4	0.924	IFNB1	0.967	EGF	0.8	NFKB1	0.565	BCR	0.961	MATK	0.912	CPSF4	0.458	CSF3	0.972	TNFRSF1A	0.815	CD69
	MT1X	0.82	SOX2	0.822	TLR3	0.992	IFNG	0.753	CD14	0.993	AKR1B10	0.692	KIT	0.962	RPS16	0.899	ICAM1	0.851	ERBB2	0.861	TNFRSF18	0.993	FXN	0.961	NFATC1	0.899	IL17A	0.877	GFAP	0.961	SHC2	0.924	TLR4	0.963	OLIG1	0.78	TAF7	0.548	CSF2	0.961	SOS1	0.911	LRP6	0.457	FGF2	0.972	NR5A2	0.815	NOD2
	ARNT	0.819	NGF	0.821	NFKBIA	0.991	IL10	0.752	TLR3	0.993	CACNG1	0.69	CD86	0.962	RPS23	0.899	CTF1	0.849	RUNX1	0.86	CREM	0.992	SERPINE1	0.96	NFATC3	0.899	TLR9	0.877	PRPH	0.961	MMP7	0.921	IL2RA	0.963	TH	0.774	PHAX	0.534	CD69	0.96	GRB10	0.91	SHC1	0.455	MMP1	0.972	SPG7	0.815	VCAM1
	AKT1	0.811	IL1B	0.82	CD86	0.99	SOCS3	0.725	CASP8	0.993	CD79B	0.678	IFNA1	0.961	RPS20	0.899	CDH1	0.847	SELL	0.86	ICOS	0.992	FOS	0.959	MPO	0.88	CSF3	0.876	TH	0.961	FRS3	0.917	IL15	0.963	CLC	0.766	TYK2	0.528	CD40	0.954	CD34	0.905	CHL1	0.443	TLR4	0.972	CCL5	0.803	CCR5
	BCL2L11	0.811	CRX	0.819	IFNA1	0.989	IL8	0.72	BCL2	0.992	INS	0.672	CCL2	0.961	SRP19	0.899	SCGB3A1	0.845	IL23A	0.857	IL13	0.992	MC3R	0.956	MAPK3	0.871	IL2RA	0.876	MAGEH1	0.96	MMP3	0.917	IL1A	0.962	CRLF1	0.757	MYH6	0.52	CD86	0.954	CLEC11A	0.901	CLEC12A	0.435	TLR2	0.971	EIF2AK2	0.8	IL1F7
	KIT	0.81	EDN1	0.819	PTPRC	0.989	PTH	0.716	AKT1	0.992	CHRNB1	0.663	IFNG	0.961	RPL29	0.899	ETV6	0.836	SELP	0.855	IL4	0.992	GAL	0.954	UBASH3B	0.846	MAPK8	0.873	EGF	0.96	CAMK2B	0.917	CSF2	0.961	SOAT1	0.753	NOX1	0.511	SOCS1	0.951	CALM1	0.899	CLEC9A	0.435	IL10	0.971	LTA	0.795	GADD45G
	STAT5B	0.81	NRL	0.816	CD80	0.988	STAT1	0.715	FADD	0.992	TRH	0.663	IL9	0.961	RPS19	0.899	JAK3	0.836	JAK1	0.851	FASLG	0.991	GOT2	0.954	EPO	0.841	IGHV4-39	0.87	IL1B	0.959	CDC42	0.917	MYD88	0.958	AGRP	0.742	NPPA	0.507	FASLG	0.945	CALML3	0.899	GPC1	0.435	MAP3K3	0.971	NFKB1	0.791	TLR2
	STAT3	0.809	MAPK9	0.815	IKBKB	0.988	TNFRSF11A	0.708	CCR5	0.992	GALK1	0.658	IL10	0.961	HBEGF	0.899	CCL5	0.831	AKT1	0.849	IL3	0.991	AKT1	0.953	CSF1R	0.838	PYCARD	0.853	MMP7	0.959	NCAM1	0.917	TLR9	0.958	IL11RA	0.74	GEMIN5	0.504	IL2	0.943	CALML5	0.899	ARG1	0.43	PTGS1	0.971	CSF2	0.786	CD4
	VHL	0.807	MMP13	0.815	LEP	0.987	IL27	0.703	TRADD	0.992	OGN	0.655	CSF3R	0.959	SRP54	0.899	MMP2	0.831	WSB2	0.846	CD44	0.99	GALP	0.953	CSF3	0.832	NFKBIA	0.852	GAL	0.957	PLG	0.916	CD40LG	0.957	CSF3	0.731	GEMIN6	0.504	IFI27	0.942	CALML6	0.899	PARK7	0.408	NOS2	0.97	ERG	0.78	CASP3
	MAP1B	0.802	MYCN	0.815	VCAM1	0.987	TGFB1	0.702	TNFRSF1B	0.992	IGFBP3	0.645	CCL5	0.954	RPL36	0.899	CDH2	0.829	STAT3	0.842	IL8	0.99	SH2B1	0.951	YY1	0.832	MMP3	0.85	MMP3	0.957	TP53	0.916	ICOS	0.956	PTGS2	0.73	KHSRP	0.504	IFIT1	0.935	PLCB1	0.899	LIF	0.402	TOLLIP	0.969	SIGIRR	0.775	CRP
	CR1	0.801	PROK1	0.815	VEGFA	0.987	KL	0.698	REL	0.992	CSHL1	0.63	ITGAX	0.954	RPL18	0.899	NRP2	0.829	TFRC	0.84	PRF1	0.99	PPARGC1A	0.95	MPL	0.83	SP7	0.847	NDN	0.957	SNAP25	0.914	TIMP1	0.956	NRTN	0.716	KIFAP3	0.504	FAS	0.934	PLCB2	0.899	HMGA1	0.396	VCAM1	0.968	LDB3	0.768	MAPK9
	BDNF	0.8	PTH	0.809	IGF1	0.983	JUNB	0.69	MAPK1	0.992	GGH	0.619	REL	0.954	RPL6	0.899	STAT6	0.829	SSB	0.837	SYK	0.99	MCHR1	0.949	EPOR	0.829	FGF7	0.846	PLCG1	0.956	MBP	0.913	IL4R	0.955	APOE	0.714	SOD1	0.498	TBK1	0.931	PLCB3	0.899	NRCAM	0.395	IRAK3	0.966	IL33	0.767	IL1RAP
	CREB1	0.8	SOCS1	0.808	IL2RA	0.981	IL9	0.683	CD28	0.992	BTRC	0.619	ITGB2	0.954	RPL30	0.899	PTGS2	0.826	CEBPE	0.834	IL27RA	0.989	TRH	0.945	MST1R	0.829	APP	0.845	PLG	0.955	NTF4	0.909	MAPK8	0.954	IL27	0.706	NTF3	0.496	TLR4	0.93	PLCB4	0.899	ADAM8	0.39	MAPK14	0.966	CD14	0.765	PTGS2
	DBT	0.8	NR3C1	0.8	PTHLH	0.981	IL15	0.677	TNFRSF25	0.992	GIPC3	0.615	CD69	0.953	RPL27	0.899	HAMP	0.821	CCR6	0.834	SOCS3	0.989	NMU	0.944	BIRC3	0.829	TRAF2	0.841	IL6	0.955	ADAM17	0.907	TBX21	0.952	OSMR	0.699	RNF130	0.491	TNFRSF10B	0.929	SH2B2	0.899	SP2	0.386	TIMP1	0.966	PYCARD	0.764	IL1A
	FXN	0.8	CISH	0.793	IL12RB1	0.979	TGFBI	0.657	PTGS2	0.991	SSTR4	0.599	ANPEP	0.953	RPL3L	0.899	PCSK9	0.821	BIRC5	0.833	CD40LG	0.988	MSTN	0.943	BCL2L1	0.826	MAPK3	0.837	SMPD2	0.952	CADPS2	0.906	CD163	0.948	PTPN11	0.686	NF1	0.49	IFIT3	0.928	STAP1	0.899	WNT5A	0.385	CXCL1	0.966	CAPS	0.76	IRAK4
	MCL1	0.8	KITLG	0.786	CCL2	0.978	CD34	0.655	BIRC3	0.991	GIPC2	0.597	CD58	0.953	SRP14	0.899	VIP	0.82	CXCR3	0.833	TGFB1	0.987	CNTF	0.94	AVIL	0.825	PLA2G2A	0.837	VIP	0.951	HTT	0.905	IL22RA1	0.947	ICA1	0.675	UCN	0.489	GBP1	0.927	MPL	0.897	HRAS	0.38	IKBKB	0.965	GLI2	0.752	IL1RL1
	SOAT1	0.79	BMP1	0.786	SAA1	0.978	FGF7	0.637	CSF2	0.991	SSTR3	0.593	ITGAL	0.953	RPL18A	0.899	IL1B	0.819	CRH	0.832	NFATC3	0.987	SIRT1	0.937	KIT	0.825	LPL	0.832	PRDM4	0.951	NFATC4	0.9	NOS2	0.947	STK16	0.675	SNRPD3	0.48	CD4	0.917	IL7	0.87	KRAS	0.38	IL2RA	0.965	ENSG00000232810	0.748	AIM2
	HIF1AN	0.788	FGF2	0.786	TNFSF11	0.977	IL1A	0.623	VCAM1	0.991	CORT	0.582	ERG	0.951	FAU	0.899	S100A4	0.819	IL3	0.832	MAPK8	0.986	PNPLA2	0.924	STAT5A	0.823	SP1	0.832	BEX1	0.951	ZNF274	0.899	IL23A	0.947	NTRK3	0.659	DCTN2	0.48	OSM	0.911	CAND1	0.865	NRAS	0.38	CD40	0.964	IL3	0.748	CXCL16
	CYGB	0.786	POU5F1	0.786	PIAS3	0.977	IL13RA2	0.623	IL2RA	0.991	STAT5B	0.554	MYC	0.951	RPS5	0.899	TNF	0.819	SHC1	0.832	MAPK3	0.985	PYY	0.924	TSLP	0.823	ENSG00000232810	0.828	NTSR1	0.951	ADCYAP1	0.899	ADIPOQ	0.94	FOS	0.638	JAK3	0.48	IL17A	0.908	RPS19	0.864	AREG	0.374	MAPK8	0.964	SAA2	0.747	IL10
	GYPB	0.786	IL3	0.784	SAA2	0.976	IL17A	0.611	CCL5	0.99	MEN1	0.548	RUNX1	0.951	RPL35	0.899	ANGPT2	0.818	PTPRC	0.831	CD69	0.983	IL1B	0.922	KITLG	0.822	TNFSF11	0.826	SLC18A3	0.95	DYNLT1	0.899	TNFRSF1A	0.937	IL1B	0.63	SNRPD1	0.48	TLR2	0.902	BIRC5	0.859	IL7R	0.374	CCL2	0.963	SAA3P	0.747	IL33
	CSF1	0.785	NR2E3	0.784	HAMP	0.976	SOAT1	0.591	IL15	0.99	TAPT1	0.547	MYB	0.95	RPL37	0.899	CSF3	0.818	ARG1	0.829	CD247	0.982	CPT1B	0.92	EFNA2	0.818	CSF2	0.825	ODC1	0.949	EHD4	0.899	TMEFF1	0.921	JAK3	0.62	SNUPN	0.48	CCR5	0.896	CUL2	0.857	NTM	0.374	IL9	0.963	SAA4	0.747	TNFRSF11B
	IL11	0.784	CNOT8	0.782	CTF1	0.975	ENSG00000232810	0.569	TNFRSF8	0.989	GNRH1	0.545	UBASH3B	0.949	RPS3	0.899	NRP1	0.817	AVIL	0.829	CD27	0.982	CPT1C	0.92	JUNB	0.817	FGF2	0.824	AKT1	0.948	AGRP	0.894	CD274	0.913	LPO	0.611	UNC13A	0.48	STAT6	0.892	MCL1	0.857	IL6R	0.373	SIGIRR	0.963	IL6R	0.744	IL1RL2
	FLT3	0.773	FUT4	0.78	IL21	0.975	PTHLH	0.569	CXCR3	0.989	GCG	0.54	VCAN	0.945	RPL8	0.899	PPIG	0.817	IL17RA	0.828	MAP2K1	0.982	SIM1	0.918	PDPN	0.816	ICAM1	0.824	BRAF	0.946	RAB3A	0.892	C1QTNF6	0.904	MPO	0.611	NFIC	0.473	IRF2	0.891	CFLAR	0.855	IL21	0.372	NFKBIA	0.962	IL15	0.736	CASP5
	CD177	0.773	CHAT	0.778	CSF3	0.973	IL5	0.565	CXCR2	0.988	KNTC1	0.537	EGR1	0.944	SST	0.899	VCAM1	0.817	IL1RN	0.828	STAM	0.982	ARNT	0.916	PROX1	0.816	CSF1	0.822	NTF4	0.944	CNR1	0.881	SMAD4	0.899	MAP2	0.609	CCNK	0.472	CD8A	0.885	RNF31	0.852	SUPT7L	0.369	IL4	0.962	IL12B	0.714	MAPK14
	LYN	0.769	BDNF	0.774	IFNG	0.972	INHBE	0.559	CD44	0.988	TK2	0.536	FAS	0.944	RPS15	0.899	CCL21	0.815	KITLG	0.828	TNFRSF9	0.981	CRHR2	0.914	IDO1	0.815	NLRP3	0.819	PIK3CA	0.943	COMT	0.878	IL12A	0.898	CISH	0.591	GATA4	0.465	TLR8	0.881	HMGA1	0.845	SNRNP40	0.358	IL1RL1	0.962	MVK	0.712	IL1RAPL2
	RPS19	0.768	ZFP42	0.772	MYD88	0.972	MRAP	0.558	MMP12	0.987	CD46	0.536	BCL2	0.94	PBX1	0.899	CD86	0.815	WDR48	0.826	CD3G	0.98	ACSL5	0.91	IL21	0.815	IL1RL2	0.817	RHOG	0.941	SLC6A2	0.868	HDAC11	0.892	CHRM1	0.587	FIG4	0.461	IL21	0.878	HNF1A	0.845	LRP5	0.357	CEBPB	0.962	IL23A	0.71	TLR7
	KLF1	0.768	GDNF	0.77	TGFB1	0.971	TFF1	0.541	TNFRSF9	0.987	KIAA1715	0.532	TLR9	0.939	RPL11	0.899	MAP2K3	0.814	MPL	0.825	TNFRSF4	0.98	ACSL1	0.909	ETS1	0.815	REL	0.817	SCN10A	0.939	RANBP9	0.865	IFNGR1	0.891	EXT2	0.587	VAPB	0.461	IL12B	0.87	IL8	0.836	INA	0.35	MMP13	0.961	IL18BP	0.709	IL32
	KL	0.764	PB	0.77	CD4	0.971	CTGF	0.54	TNFRSF11A	0.987	SHC1	0.53	NFATC1	0.932	RPL12	0.899	CNTFR	0.813	LIF	0.824	GZMA	0.979	ACSL6	0.899	ID1	0.815	TNFRSF1A	0.816	EPB41L1	0.934	BCL2L1	0.861	ICOSLG	0.891	HES5	0.579	SOCS1	0.452	NFKB1	0.868	SST	0.833	BDNF	0.333	TNFAIP6	0.961	WDR48	0.707	NLRP1
	SOCS3	0.764	STO	0.77	FGF2	0.971	HS6ST2	0.534	PTPRC	0.986	EIF3I	0.522	FCER2	0.931	RPL15	0.899	SH2D1A	0.81	IL5	0.823	PRKCE	0.978	ACSL3	0.899	MCL1	0.815	MAPK14	0.815	AGAP2	0.933	OMG	0.859	JAK2	0.888	JAG1	0.576	SP1	0.451	MAVS	0.868	KL	0.831	FGF4	0.324	CD8A	0.961	IL1F8	0.694	ITGAM
	RARS	0.762	IL7	0.764	IL22	0.971	SLC6A8	0.53	RIPK1	0.986	POMC	0.51	ALOX5	0.931	RPL22	0.899	PTPN11	0.808	JUNB	0.823	CD3D	0.977	ACSL4	0.899	CD34	0.808	CD59	0.815	PIK3CB	0.933	SHH	0.858	BCL2	0.882	SAA2	0.57	PLS3	0.443	IL1B	0.864	UBA3	0.831	LGALS3	0.323	CSF1	0.961	NDUFAB1	0.692	TLR3
	IL9	0.754	NTF3	0.764	INS	0.971	BHLHB9	0.52	SOCS3	0.986	GH2	0.509	SELL	0.928	RPL23	0.899	TYK2	0.804	UBASH3B	0.823	IL7R	0.977	ADRB2	0.898	RPS19	0.806	TFPT	0.815	GRIK1	0.93	GRB2	0.858	IL18	0.882	SAA4	0.57	SV2A	0.443	FAM48A	0.863	NEDD8	0.83	MSMP	0.322	IL3	0.961	IL2RA	0.692	STAT6
	SPI1	0.736	TGFBI	0.764	TLR1	0.971	CLCF1	0.518	IRF7	0.984	NF1	0.509	KITLG	0.927	RPL27A	0.899	ADIPOQ	0.8	FLT3	0.822	IL9	0.977	SHBG	0.896	BCL2	0.806	IFNA1	0.808	ARHGDIA	0.927	SNCA	0.856	CSF3	0.881	LBP	0.57	NPPB	0.435	PTGS2	0.859	IL9	0.829	KRT1	0.307	SELE	0.961	PTGS2	0.69	IL5
	CD33	0.734	TYK2	0.763	TLR9	0.971	NDOR1	0.515	BAX	0.984	LGALS1	0.495	CREBBP	0.922	RPL28	0.899	CD80	0.8	BIRC3	0.82	RELA	0.977	GPD2	0.892	RUNX1	0.806	IL1F8	0.805	HRAS	0.927	ATOH1	0.855	IL12RB1	0.88	SAA1	0.57	NFIX	0.434	OAS2	0.856	CSF3	0.828	LDLCQ3	0.299	SERPINE1	0.959	IL10RA	0.688	TNFRSF25
	JAK1	0.734	SMAD1	0.758	CEBPB	0.97	GALT	0.511	CFLAR	0.982	LHCGR	0.481	WDR48	0.919	RPL3	0.899	F3	0.8	CCL2	0.82	IL1A	0.975	NOS3	0.887	ANXA2	0.8	HBA1	0.805	A2M	0.926	GRIA2	0.854	TYK2	0.878	LCN2	0.57	TAGLN	0.433	CD70	0.855	KDR	0.826	CDH2	0.286	TGFB1	0.959	LEP	0.688	RIPK2
	HBA2	0.732	FAM48A	0.756	IL18	0.97	BCL2A1	0.509	TNFSF13B	0.982	VIP	0.478	VEGFA	0.918	RPL31	0.899	VIM	0.8	OSM	0.818	VAV1	0.973	SLC2A4	0.887	BIRC5	0.8	PRL	0.802	BCL2L1	0.925	LEP	0.853	LTA	0.872	SPINK1	0.57	CHAT	0.43	IL29	0.849	TPSG1	0.824	PGF	0.279	NGF	0.959	IL18RAP	0.685	IL17A
	HBQ1	0.732	THPO	0.756	MAPK8	0.97	COX7B	0.508	IL4R	0.982	COL1A1	0.47	GIF	0.91	RPL34	0.899	IL3	0.799	KIT	0.818	IL10	0.972	GPD1L	0.886	INS	0.8	ELN	0.8	SH3GL2	0.925	GRIN2D	0.851	CD1D	0.87	SAA3P	0.57	NOLC1	0.43	IL12RB1	0.847	FBXO2	0.823	TNF	0.277	IL12A	0.956	IL1RAPL1	0.684	TF
	HBA1	0.732	IL1A	0.753	LIF	0.969	FGF9	0.508	IDO1	0.981	WFDC12	0.462	CD28	0.908	RPL35A	0.899	IFNG	0.795	MYC	0.815	NCAM1	0.972	LEPROT	0.884	OSM	0.799	FLT3	0.8	KIDINS220	0.923	BAD	0.846	IL1RN	0.869	FGF13	0.569	SNRPB	0.43	IFIH1	0.846	LTB4R2	0.823	CTF1	0.274	TNFRSF1A	0.955	IL1RAPL2	0.684	IL2
	HBB	0.732	CSF1	0.752	CD8A	0.969	CCL5	0.505	BCL2L1	0.981	HOXB6	0.46	SOCS1	0.904	RPL37A	0.899	IL31RA	0.795	PIM1	0.815	IL17A	0.971	APOM	0.883	IL1A	0.786	IL5	0.799	E2F1	0.923	GRIA1	0.841	HLA-G	0.866	PRPH	0.569	SYNCRIP	0.43	CXCR4	0.844	CSF1	0.822	IL12B	0.273	IL18R1	0.955	IL13	0.676	ULBP2
	HBD	0.732	KLF4	0.751	IRF1	0.967	CD72	0.504	VEGFA	0.979	SHANK1	0.456	MS4A1	0.903	RPL38	0.899	IL7	0.787	BCR	0.814	BCL2	0.97	APOE	0.881	IFNA1	0.786	IL12B	0.797	CASP6	0.923	CDKN1A	0.838	IDO1	0.863	BANF1	0.559	FGF20	0.419	AQP5	0.843	CXCL12	0.822	NGFR	0.271	ENSG00000232810	0.954	IFNA1	0.673	IL23A
	HBE1	0.732	IL4	0.75	CCR5	0.967	PIAS3	0.504	TNFRSF17	0.979	3-OST-5	0.452	EP300	0.899	RPL4	0.899	HGF	0.776	IL17F	0.814	CCR5	0.97	MTOR	0.876	THPO	0.786	NFKBIB	0.797	PSENEN	0.923	TPM1	0.837	SPP1	0.86	STAT6	0.556	HDAC4	0.417	IL8	0.842	EPO	0.822	PPP2R4	0.26	ERG	0.954	CARD9	0.669	CXCL10
	HBM	0.732	BMP4	0.748	TLR7	0.967	CCL27	0.499	CASP1	0.979	SCT	0.445	NFATC3	0.899	RPL5	0.899	KITLG	0.776	IFNA1	0.813	CTLA4	0.97	KHDRBS1	0.873	FLT3	0.786	IL23A	0.793	SHC2	0.923	PLAT	0.836	IL27	0.856	NOTCH1	0.554	CST7	0.417	PRTN3	0.841	FLT3	0.822	ENG	0.255	IL11	0.954	IL10RB	0.659	EDN1
	HBZ	0.732	BMP2	0.745	IL13	0.966	DCTN3	0.496	NOS2	0.978	SMARCD2	0.441	PDE1B	0.895	RPL9	0.899	SOCS3	0.77	SOCS3	0.812	TBX21	0.968	CREB1	0.872	CD33	0.786	KITLG	0.787	RASGRF1	0.923	EGFR	0.836	CD209	0.855	OLIG2	0.553	SIP1	0.417	GZMB	0.837	IL3	0.822	GDNF	0.251	TGFBI	0.954	TGFBI	0.651	POMC
	TFR2	0.729	FGF5	0.738	IL1RN	0.966	FGF2	0.492	LIF	0.978	GBA2	0.438	PIM1	0.893	RPLP0	0.899	CSF2	0.766	CD19	0.809	GRB2	0.967	VEGFA	0.867	KL	0.786	IL4	0.786	FAIM	0.922	KDR	0.835	CD1C	0.853	CHRM3	0.553	C18orf8	0.416	CYFIP2	0.837	FBXW7	0.821	ICAM1	0.249	IL1A	0.951	TLR2	0.65	NLRP2
	IL3RA	0.726	FOS	0.735	STAT5A	0.966	STAT6	0.491	SELE	0.977	LHB	0.436	EPO	0.888	RPLP1	0.899	COL1A1	0.759	KL	0.808	TYK2	0.966	PPARA	0.865	CCL5	0.784	IL3	0.786	CHUK	0.922	TH	0.834	JAK1	0.847	CHRM2	0.553	KPNB1	0.412	NCKIPSD	0.837	TNF	0.821	ERBB2	0.246	CEBPD	0.95	CSF1	0.623	TSHB
	EGLN3	0.724	IL8	0.726	LBP	0.965	IL25	0.49	IRAK3	0.976	DLK1	0.435	MMP12	0.887	RPLP2	0.899	COL1A2	0.759	HAX1	0.803	ITK	0.965	DGAT2	0.864	LIF	0.784	CCL2	0.782	GIPC1	0.921	SST	0.834	IFNAR1	0.847	CHRM4	0.553	IL31	0.409	MMP21	0.836	AKT1	0.82	IL1A	0.246	FN1	0.95	TGFB1	0.62	KIR3DL2
	GNAS	0.718	CRH	0.724	IL5	0.965	IL12B	0.479	CEBPB	0.975	SNTG2	0.434	BCL2L1	0.885	RPS10	0.899	CEBPB	0.755	CD48	0.8	STAT6	0.965	STAR	0.854	HGF	0.784	NFKB1	0.779	ARHGAP32	0.921	EDNRB	0.834	IL20RA	0.846	TBCE	0.541	CHRNB4	0.407	FOS	0.833	FGF2	0.82	STAT1	0.246	IL13	0.95	IRAK3	0.619	PTH
	SOCS1	0.716	GAL	0.718	TBX21	0.965	PTPN11	0.472	CCL19	0.975	FZD3	0.423	ALOX5AP	0.88	RPS14	0.899	EGF	0.753	LTA	0.8	NFKB1	0.964	CRYBB1	0.854	IL11	0.784	TGFA	0.778	APH1B	0.918	RYR3	0.833	SLPI	0.846	TYK2	0.534	SLC1A1	0.407	EGFR	0.832	IL15	0.82	GRB2	0.24	CXCL10	0.949	IL9	0.613	TRAF6
	GRB2	0.702	IL17A	0.717	NAMPT	0.964	GNAI2	0.462	CCL11	0.974	NEIL1	0.422	IL21	0.877	RPS15A	0.899	IL4	0.73	MUC1	0.8	ICAM1	0.964	BDNF	0.853	ANPEP	0.784	TGFBI	0.778	UBB	0.917	APLP1	0.833	HCAK1	0.845	FGF5	0.53	ANG	0.407	TP53	0.832	IL1B	0.82	IGHV4-39	0.238	IL23R	0.945	SOCS3	0.612	MAPK3
	GYPE	0.692	SORT1	0.704	KITLG	0.964	EGF	0.461	LEP	0.973	PANX3	0.418	CD40	0.875	RPS17	0.899	IL7R	0.73	NBN	0.8	B2M	0.963	INSIG1	0.852	C5AR1	0.784	TLR3	0.778	IRS1	0.916	A2M	0.833	PDCD1	0.844	PSIP1	0.53	GFAP	0.404	HIF1A	0.832	IL5	0.82	CDC42	0.229	IL12RB1	0.943	MAPK14	0.597	ALOX5
	PTH	0.69	GATA4	0.694	SERPINE1	0.964	GPX7	0.452	CD83	0.973	IGFBP1	0.416	IL17A	0.875	RPS21	0.899	PTRF	0.716	NOS3	0.8	CD2	0.962	ANGPT2	0.85	RGMA	0.784	NFKB2	0.767	MATK	0.916	SCN2A	0.833	IL12RB2	0.838	ARTN	0.52	SETX	0.396	PRKCA	0.832	PARK2	0.82	SAA1	0.223	SOCS3	0.943	STAT6	0.597	CCL2
	TYK2	0.69	IL5	0.686	ATF3	0.964	MGC42105	0.451	CCR7	0.973	PCDH7	0.412	SPANXA1	0.875	RPS24	0.899	STAT2	0.715	VCAN	0.8	CR2	0.962	ACAT1	0.847	CD4	0.783	TIMP1	0.754	NFKBIA	0.916	TNF	0.832	WT1	0.838	FGFR1	0.51	OPTN	0.396	PTH	0.832	CSF1R	0.819	SAA2	0.223	APPL1	0.942	TLR5	0.566	CSF2
	SHC1	0.688	IL27	0.684	CSF1	0.964	PCDH7	0.451	LTBR	0.973	GIPC1	0.402	AVIL	0.869	RPS28	0.899	IL27	0.711	IL3RA	0.799	ILF2	0.962	ESR1	0.846	ITGAM	0.782	LIF	0.753	IKBKB	0.916	CCND1	0.832	IL28A	0.837	UCP1	0.504	PCBP1	0.394	IL23A	0.831	PTPRC	0.818	SAA3P	0.223	TAB2	0.941	SCGB1A1	0.565	CD40LG
	CRKL	0.671	CDA	0.683	TIMP1	0.963	JUN	0.45	TLR9	0.972	NPBWR1	0.401	SOCS6	0.864	RPS29	0.899	EPOR	0.702	ITGB2	0.799	ILF3	0.962	PRKAR2A	0.845	CD38	0.78	PTH	0.753	AATF	0.916	SP1	0.832	CRP	0.836	IL27RA	0.504	STAT5A	0.394	JAK2	0.831	FLT3LG	0.817	SAA4	0.223	PDGFA	0.935	BCKDHA	0.562	KIR2DL1
	CRP	0.671	WNT3A	0.669	IL4R	0.963	CSF1	0.445	TGFB1	0.972	CALCA	0.4	CTLA4	0.856	RPS6	0.899	IL8	0.686	CSF2RA	0.792	TFRC	0.962	ACACA	0.845	ITGA2B	0.78	S100A13	0.753	PIK3R1	0.916	IL1B	0.832	FOS	0.833	RBFOX3	0.497	EIF2B5	0.391	IL15	0.83	FBXO4	0.817	MT-CYB	0.221	STAT6	0.934	NFKBIL1	0.561	KIR2DL2
	PF4	0.671	CSF3R	0.666	ADIPOQ	0.963	CEBPD	0.436	TRAF6	0.972	IKZF1	0.4	BAX	0.854	RPS7	0.899	PTPN3	0.679	C4A	0.786	UBASH3B	0.962	PLIN1	0.844	CD7	0.78	CD14	0.744	IKBKG	0.916	GRIN1	0.83	ELN	0.832	RTN4	0.496	KTN1	0.391	IL21R	0.83	FN1	0.817	RHOA	0.221	TLR3	0.933	CCL11	0.552	BSG
	PTPN6	0.669	CEBPB	0.665	CXCL1	0.963	CGNL1	0.43	ITGAM	0.972	STAT5A	0.392	CXCR3	0.854	RPS8	0.899	FGF1	0.667	CD33	0.786	ZAP70	0.961	PRL	0.844	GYPB	0.78	FAP	0.74	MYD88	0.916	RYR2	0.829	F3	0.832	MAPK3	0.494	NAIP	0.388	ISG15	0.83	TYR	0.817	CARD8	0.216	MEFV	0.931	CKAP2L	0.547	FIGF
	FTHL17	0.656	FGF1	0.663	HSD17B6	0.963	IRG1	0.43	IL1A	0.972	TEAD3	0.391	PRTN3	0.852	SRP68	0.899	PRLR	0.667	IL11	0.786	IL23A	0.96	ADRB3	0.843	CCL11	0.778	IL12A	0.74	RELA	0.916	RTN4	0.829	CD14	0.831	ADCYAP1	0.494	TARDBP	0.388	IFIT2	0.827	LTB4R	0.815	SLC4A1	0.215	EPO	0.931	ENPEP	0.537	HMOX1
	FTL	0.656	JUNB	0.651	MMP3	0.963	CSF3R	0.418	IL17A	0.972	IGF1R	0.383	ALDH1A2	0.851	SRP72	0.899	PLAU	0.648	IL7	0.786	TNFRSF8	0.96	INHBB	0.84	CD14	0.778	ITGB2	0.727	SQSTM1	0.916	CNTF	0.829	IL4	0.831	CCK	0.491	CARM1	0.388	C3AR1	0.826	MITF	0.814	IQCJ	0.213	PTGES	0.928	CD4	0.536	AGTR1
	FTMT	0.656	IL27RA	0.649	PPARG	0.963	NAAA	0.412	STAT1	0.971	SHANK2	0.383	BCL3	0.847	PRLH	0.895	IL11RA	0.645	HGF	0.782	SOCS1	0.958	SMAD3	0.84	SPTA1	0.778	TAB1	0.726	UBA52	0.916	NTS	0.828	STAT5A	0.83	RET	0.489	CHRNA3	0.388	CCL5	0.826	IL2	0.813	JAK1	0.213	LEP	0.922	CCL18	0.534	TACR1
	DPM1	0.655	TH	0.649	SOCS1	0.963	IL27RA	0.407	HMGB1	0.971	IGF2	0.382	EGF	0.846	JAK1	0.894	PIM1	0.643	ANPEP	0.782	CNTN5	0.957	CNR2	0.837	FUT4	0.776	NOB1	0.726	RGS19	0.914	TRPC3	0.826	IL29	0.83	PMP22	0.48	KLC1	0.388	MMP28	0.823	TGFB1	0.812	JAK3	0.213	NOD2	0.92	VIL1	0.532	STAT1
	EPHA1	0.655	JAK3	0.648	GADD45B	0.962	TFF3	0.407	IL5	0.971	TNF	0.375	ABCG1	0.846	IRF1	0.891	CEBPD	0.641	CCL5	0.782	IGHV4-39	0.957	PCNA	0.837	SHC1	0.776	IL4R	0.724	SLC6A2	0.914	FGF2	0.826	CCL5	0.828	C19orf60	0.475	CDH2	0.385	PDC	0.823	BCR	0.809	TYK2	0.213	IL12RB2	0.917	ADAM33	0.53	TLR5
	TPO	0.652	STAT6	0.643	CEBPD	0.962	TMOD3	0.407	INS	0.971	ONECUT1	0.373	MZF1	0.845	CSN3	0.889	RAC1	0.633	CD38	0.782	IL12B	0.957	NCOR2	0.836	CXCL9	0.774	STAT1	0.722	PRKCI	0.913	PITX3	0.826	ENSG00000232810	0.826	NRARP	0.475	WISP1	0.385	SIGLEC1	0.822	FBXO6	0.809	ADAM12	0.208	CD80	0.917	BPI	0.527	IL1F10
	ARNT2	0.65	IL11RA	0.641	CXCL12	0.962	FOXF2	0.401	IRAK1	0.971	ARHGEF7	0.372	MMP9	0.845	ESR2	0.886	FGF4	0.619	HDC	0.782	KIR2DL1	0.957	VIP	0.836	IL6R	0.774	IL33	0.717	RIT1	0.91	GFAP	0.824	HNRNPD	0.825	TRIM15	0.475	RTN4	0.38	FGL2	0.82	CD14	0.807	CLLU1OS	0.208	MMP2	0.916	CD207	0.524	CRH
	C20orf114	0.65	NTF4	0.641	HMOX1	0.961	IL2	0.4	CASP3	0.971	CGA	0.372	ELANE	0.836	PIM1	0.885	KRT19	0.603	NAAA	0.782	ERG	0.954	EGR1	0.835	ITGB3	0.772	IL13	0.706	AP2B1	0.908	SHC1	0.824	HMOX1	0.824	EBI3	0.473	SAA2	0.379	CSTF2	0.82	IL7R	0.806	COQ2	0.208	JAK2	0.916	IL1B	0.518	FN1
	FLT3LG	0.614	TGFB1	0.638	MMP2	0.961	KRT81	0.394	IKBKG	0.971	SREBF1	0.372	PTPRC	0.836	PRLHR	0.875	RNF130	0.603	TGFB1	0.781	GIF	0.953	TRPV1	0.833	RNASE3	0.772	IL17F	0.7	RIPK2	0.908	GRIA3	0.824	TH1L	0.822	HES1	0.471	SAA3P	0.379	IL28A	0.819	FLT1	0.8	ERBB4	0.208	PIK3CA	0.916	LIFR	0.518	CYFIP2
	FOXO3	0.613	IL23A	0.633	BGLAP	0.961	CALCR	0.39	CHUK	0.97	ELSPBP1	0.369	INS	0.835	NEK3	0.872	BPY2	0.602	PSMA7	0.78	IDO1	0.951	HES1	0.833	TPO	0.772	CCL5	0.697	PIK3R2	0.908	HOMER2	0.823	VIL1	0.821	GAP43	0.468	SAA4	0.379	IL6R	0.819	CDK2	0.799	FAM86C	0.208	TYK2	0.916	CCL4	0.51	CD14
	LIF	0.608	ABCC3	0.625	GLI2	0.961	CXCL2	0.389	MMP2	0.97	NDST3	0.366	NFATC4	0.835	CCND1	0.867	PLAUR	0.595	FUT4	0.776	EGR3	0.95	ALB	0.833	CD19	0.77	FGF1	0.693	RHOB	0.908	BHLHE40	0.822	IFNA2	0.82	METRN	0.463	CASP3	0.379	SH2D3A	0.817	CCL5	0.798	HSP90B2P	0.208	IDO1	0.915	MMP9	0.51	CST3
	NR0B2	0.605	IL10	0.62	HSPA4	0.961	IL33	0.388	NFKB2	0.97	ADCY2	0.364	SOCS2	0.835	FOS	0.867	LBP	0.591	CDAN1	0.774	NCR1	0.948	TH	0.833	MKS1	0.766	CASP5	0.69	RIT2	0.907	KCNJ9	0.821	MPO	0.819	MBP	0.462	NLK	0.379	NDC80	0.817	PIK3CD	0.796	MAT1A	0.208	IL33	0.912	TH1L	0.507	CCL5
	JAK3	0.601	EPO	0.608	IL11	0.961	BANF1	0.386	BCL10	0.969	GAST	0.364	BIRC3	0.833	GHRHR	0.861	LCN2	0.591	RGMA	0.772	FOXK2	0.947	PCSK1	0.832	MUSK	0.766	IL18RAP	0.69	IRAK1	0.907	SYN1	0.821	CD83	0.818	LFNG	0.46	SAA1	0.379	CCND2	0.817	FBXO27	0.795	MRGPRX2	0.208	SAA1	0.91	CASP5	0.506	TH1L
	ENSG00000224607	0.598	CHRM2	0.607	IL3	0.961	MMP12	0.385	TLR7	0.969	GSPT1	0.362	AKT1	0.833	IGFBP3	0.858	SAA1	0.591	STAT1	0.772	CXCR3	0.946	TIMP1	0.832	KIAA0101	0.764	NLRP2	0.69	TNF	0.906	EGR1	0.82	INS	0.815	39326	0.46	IL17D	0.378	RSAD2	0.817	CCNF	0.794	RHBDF1	0.208	TICAM2	0.91	NLRP2	0.506	CD86
	YY1	0.598	RAG2	0.604	JUNB	0.961	CCNK	0.384	TNFRSF13B	0.968	SNED1	0.361	KDR	0.832	SOCS7	0.857	SAA2	0.591	CD7	0.77	IL21R	0.946	CCND1	0.832	ITGB2	0.762	PDGFA	0.69	DNM1	0.904	TAC1	0.82	HNRNPA1	0.815	ZFP36	0.457	MSTN	0.373	CXCL9	0.816	CD80	0.792	SLC25A36	0.208	TLR9	0.91	CD40	0.503	ENSG00000232810
	NFE2	0.597	NF2	0.603	MMP1	0.961	PTPRC	0.384	NFKBIB	0.968	SPINK5	0.36	BIRC5	0.832	CREB1	0.854	SAA3P	0.591	IL9	0.77	IFNA1	0.943	CDK5	0.832	CSF3R	0.761	NFKBIE	0.687	DYNLT1	0.899	RAI1	0.82	PTGS2	0.813	TTC9B	0.453	PGK2	0.369	PIM1	0.816	IFNG	0.788	ZNF23	0.208	IL15	0.909	P2RX7	0.499	IL21
	IL7	0.592	FGF4	0.601	IRF5	0.96	CHIA	0.373	MOG	0.968	IGFALS	0.358	KAT5	0.832	DCD	0.851	SAA4	0.591	ITGAL	0.764	IGJ	0.943	IL8	0.832	CCL2	0.756	MMP9	0.686	YWHAE	0.899	RET	0.82	MBP	0.811	TMCC1	0.453	PON1	0.367	PIM2	0.816	CUL3	0.787	TGFBI	0.2	POMC	0.909	CCR5	0.498	CD80
	GAB2	0.589	IL2	0.598	MCL1	0.96	CTXN2	0.369	CCR3	0.968	ELK3	0.358	MAPK8	0.832	FGF4	0.847	SPINK1	0.591	CXCL1	0.762	TNFRSF1A	0.942	SOD1	0.832	TGFBI	0.756	TLR7	0.685	UBC	0.899	BCL2L11	0.82	CSF1	0.809	CTXN2	0.453	MAP2K1	0.366	TFPI2	0.815	IL1A	0.787			SQSTM1	0.907	LEPR	0.498	CD83
	ITGA2B	0.578	SYS1	0.595	TGFA	0.96	TMCC1	0.369	TIMP1	0.967	CHGA	0.358	PRL	0.832	LEP	0.844	PRL	0.589	OSTC	0.748	AKT1	0.942	ASB4	0.832	TPSG1	0.754	IL1RAPL1	0.684	AP2A1	0.899	GRIN2C	0.82	FASLG	0.803	GALC	0.452	LEMD3	0.364	CCR1	0.815	CDC34	0.786			A2M	0.906	IL7	0.497	CXCL9
	ALAS1	0.572	HGS	0.593	TLR5	0.96	TTC9B	0.369	CXCL12	0.967	BCL2L11	0.358	RHOA	0.832	IL6	0.841	CTXN2	0.587	IDUA	0.732	EGR2	0.942	BCL2	0.832	PF4	0.754	CRH	0.679	NDNL2	0.899	PVALB	0.819	IL7	0.802	IL12B	0.449	ALS2	0.36	E2F1	0.815	RBX1	0.786			TAB1	0.904	CORT	0.494	IL1RAPL1
	ALAS2	0.572	NEFH	0.589	IL27	0.959	IL18	0.367	CXCR4	0.967	SMS	0.356	CD4	0.83	CYP19A1	0.841	TMCC1	0.587	CNTF	0.731	PRKCB	0.942	CD40	0.832	HCK	0.753	HAX1	0.675	DNAL4	0.899	FGF1	0.819	SERPINF1	0.8	NOTCH3	0.447	CAMK4	0.356	CSF3	0.813	CD33	0.786			NFKBIZ	0.904	LNPEP	0.486	ATN1
	PRLR	0.568	GADD45B	0.587	MAPK9	0.959	CYP11A1	0.362	STAT6	0.967	TRIM37	0.353	CCND3	0.83	NPY	0.839	TTC9B	0.587	HPCA	0.73	CD3E	0.941	EDN1	0.832	IL1RN	0.748	STAT3	0.675	DNAJA3	0.899	CASP3	0.818	KLF4	0.8	CCNB1	0.443	PRPH	0.355	IL7	0.813	IL11	0.786			PIK3R1	0.899	NFKBIA	0.486	LCN2
	STAT1	0.556	FLT3	0.587	PTX3	0.959	HGS	0.36	STAT3	0.967	GRP	0.353	CD8A	0.827	MEN1	0.839	AFP	0.585	THY1	0.729	MAPK14	0.941	JUN	0.832	GATA1	0.748	NOD2	0.672	AP2S1	0.899	IVD	0.817	MICA	0.8	MAP2K5	0.443	IGF1	0.355	IL1A	0.808	LIF	0.786			WDR48	0.899	MPO	0.474	IL12RB1
	DNTTIP2	0.545	HOXA10	0.573	BCL2L1	0.958	GATA2	0.356	TBX21	0.966	FOXA3	0.353	TSLP	0.826	SHBG	0.839	AKT1	0.585	DYNLL1	0.727	NCR2	0.941	PGR	0.832	RAF1	0.746	IL1RAPL2	0.671	AP2M1	0.899	MAGED1	0.817	UBASH3B	0.79	PPYR1	0.439	PON2	0.351	ITGAX	0.806	SRC	0.786			CXCR2	0.897	AVP	0.467	KLRK1
	SOCS2	0.505	PTPN3	0.573	TRAF6	0.958	LBP	0.351	IL22	0.966	PRELP	0.353	IL1A	0.825	TRHR	0.839	TIMP3	0.575	PRRX2	0.727	PIK3R1	0.941	SOD2	0.832	ABL1	0.742	CASP3	0.669	AP2A2	0.899	SPRY2	0.817	IL28B	0.786	MOG	0.436	CHRNA4	0.35	FGF2	0.8	CD38	0.784			KAT5	0.897	TMED1	0.465	GLI2
	EPHA2	0.502	MYB	0.555	IL17F	0.956	CLC	0.351	NOD2	0.966	ZNF384	0.353	TGFB1	0.824	SOX3	0.838	MAPK1	0.571	RFPL3S	0.727	IL4R	0.94	CCK	0.831	TFRC	0.742	IL1F5	0.663	IRS2	0.899	VIP	0.816	TGFBI	0.786	MYF5	0.435	MAP2K5	0.347	AFP	0.8	SPTA1	0.784			IGF1	0.896	FAM92B	0.465	NCR1
	CISH	0.497	IL12B	0.553	DUSP1	0.955	SAA2	0.351	IFNGR1	0.965	IKZF4	0.35	CCR7	0.824	CCND3	0.837	TGFBI	0.569	MYB	0.72	SPN	0.939	HSPB3	0.83	ITGAX	0.74	CXCL3	0.657	NEDD4L	0.899	SLC16A7	0.816	ITGAX	0.785	TGFB1	0.429	GRIA2	0.345	APOB	0.8	GATA1	0.783			PTGDS	0.894	NLRC4	0.465	CD8A
	TACC2	0.497	CHRM1	0.553	NGF	0.955	LCN2	0.351	ERG	0.965	ZCCHC12	0.35	IL11	0.824	SCGB1A1	0.836	BANF1	0.567	IL15	0.71	JUNB	0.937	MAT2A	0.83	PDC	0.736	SIGIRR	0.657	ZNF274	0.899	GAD2	0.816	CD1B	0.785	CDC37L1	0.425	GEMIN4	0.34	ENPEP	0.8	IL3RA	0.782			LBP	0.893	SDCCAG3	0.465	NOS2
	OSM	0.496	CHRM3	0.553	GFAP	0.954	SAA1	0.351	WDR48	0.965	C14orf182	0.35	STAT3	0.824	CTNNB1	0.836	FOSL2	0.565	CXCL5	0.697	STAM2	0.936	GHSR	0.829	DNAI1	0.728	TAB2	0.657	TGFB1	0.896	SDF4	0.816	CCR7	0.78	NOTCH2	0.422	IL5RA	0.338	EGR1	0.8	ITGA5	0.782			SOD2	0.888	LAP3	0.463	IL9
	EGLN2	0.492	CHRM4	0.553	IL4	0.954	SAA3P	0.351	ITGA4	0.965	ENSG00000212673	0.35	CD40LG	0.823	CRH	0.835	COL4A1	0.56	IL17RC	0.696	PIK3CA	0.934	HCRT	0.826	CD83	0.728	IL7	0.651	FOSL2	0.894	SUPT7L	0.816	APOE	0.78	NFATC4	0.422	CAMK1	0.337	BIRC3	0.8	KRT16	0.782			MAPK3	0.886	CALCR	0.463	MIF
	PLCG1	0.483	SLC30A1	0.553	C5AR1	0.954	SAA4	0.351	CCL4	0.965	FOXA2	0.35	LIF	0.822	MAPK6	0.835	COL4A2	0.56	CRYBA1	0.69	PTPRC	0.934	LRP2	0.825	MYB	0.727	INS	0.651	CHGA	0.893	HIST1H1A	0.815	CD69	0.779	GPX7	0.419	ELAVL1	0.335	CHKA	0.8	SLC17A5	0.782			STAT3	0.886	STAT3	0.462	TNFSF15
	ISYNA1	0.482	NPY	0.55	ERG	0.954	SPINK1	0.351	CX3CL1	0.965	IKZF2	0.35	FLT3	0.822	POU6F1	0.835	COL4A3	0.56	RARS	0.69	ZEB1	0.933	ADIPOR1	0.825	ITGA5	0.724	CCR5	0.649	ATF3	0.886	ACHE	0.815	CXCR3	0.773	CDNF	0.419	MAP3K5	0.335	ABCB1	0.8	CDCA3	0.781			IL18RAP	0.885	CCR2	0.46	IRF1
	GDF15	0.481	MAPK7	0.549	IL12A	0.954	PTRF	0.35	IRF1	0.965	IKZF3	0.35	COL8A2	0.822	IL2	0.834	COL4A4	0.56	TNFRSF1B	0.69	GAB2	0.93	AGT	0.822	CD40	0.724	IL2RB	0.644	NOS1	0.885	DUSP1	0.815	IL28RA	0.768	NR2C2	0.418	MYH7	0.335	BMP2	0.8	DNAI1	0.78			CASP3	0.884	IRAK1	0.455	IL1R2
	GAB1	0.48	C22orf33	0.548	MAP3K14	0.954	CLEC11A	0.347	C5AR1	0.964	IKZF5	0.35	CD44	0.821	NR3C1	0.833	COL4A5	0.56	ITGAX	0.686	NFAT5	0.93	LIPE	0.821	TGFB1	0.72	IL2RG	0.644	GDNF	0.884	PZP	0.815	ITGAM	0.763	SOCS2	0.417	PRDX3	0.333	CCR3	0.8	ITGA4	0.78			CD86	0.879	ANPEP	0.45	IL7
	CLEC11A	0.474	MAPK1	0.542	MAPK3	0.952	MMP14	0.345	IL6R	0.964	SHOX	0.349	CD34	0.821	GFAP	0.833	COL4A6	0.56	IL12B	0.684	PRDM1	0.929	GNRH1	0.821	FAM153C	0.716	C2orf3	0.643	KNG1	0.882	DISC1	0.811	GLI2	0.762	PHOX2A	0.413	CTXN2	0.33	COL1A2	0.8	MKS1	0.78			TRAF2	0.875	CTLA4	0.447	HAVCR1
	EFNA4	0.469	IL12RB1	0.535	MMP13	0.952	SFTPB	0.344	SERPINE1	0.964	WDR11	0.347	CYBB	0.821	GATA2	0.833	S100A7A	0.56	EPOR	0.679	RNF128	0.929	ASIP	0.821	ITGAL	0.716	NLRC4	0.641	SRC	0.879	RUNX3	0.811	IL17D	0.762	INHBE	0.412	TMCC1	0.33	DPYD	0.8	CD1A	0.778			PYCARD	0.875	TLR9	0.439	FAP
	SMARCB1	0.469	TRIM15	0.534	GRB2	0.951	PPIG	0.34	FOXP3	0.963	P4HB	0.347	IL18	0.82	EGR1	0.832	IL17A	0.559	TYK2	0.677	PRKCZ	0.928	GHRH	0.817	BCL2L11	0.711	FAS	0.639	CDK4	0.862	EGF	0.81	IL11	0.752	RCVRN	0.412	TTC9B	0.33	GRIK1	0.8	GYPB	0.778			CHUK	0.874	IL17F	0.438	IFNGR1
	FIP1L1	0.467	IL31	0.526	IFNB1	0.95	FGF1	0.34	MMP1	0.963	NKTR	0.341	KIAA0101	0.82	PRKAR2A	0.832	EEF1A2	0.553	FPR1	0.67	CCL13	0.927	ANGPTL3	0.817	CD2	0.71	GLI2	0.638	REST	0.856	SLC12A5	0.81	LILRB2	0.752	CWC15	0.411	NEFL	0.329	MICA	0.8	NFKBIA	0.777			HAMP	0.872	GALNT7	0.434	TLR6
	NOS2	0.466	MAPK3	0.524	CD163	0.949	IFNAR2	0.34	PPARG	0.963	SMUG1	0.341	EPOR	0.818	ICAM1	0.832	MAPK8	0.551	FPR2	0.67	ATL2	0.927	ENSG00000120088	0.817	IL10	0.708	IL9	0.638	LIFR	0.855	MAG	0.81	PDCD1LG2	0.751	LEPROT	0.411	FST	0.329	MYC	0.8	OSM	0.776			SAA2	0.871	IFNA13	0.434	IL16
	PGK1	0.46	TFPT	0.523	TLR10	0.949	LPL	0.339	MMP3	0.963	MANBA	0.338	EFNA2	0.818	CSF2	0.832	ADAMTS4	0.548	FPR3	0.67	FCER2	0.927	ECE1	0.816	HBG1	0.696	SERPINE1	0.63	RAB7A	0.854	GAP43	0.81	CISH	0.746	CSPG4	0.408	NFIA	0.329	OXTR	0.8	FUT4	0.776			F3	0.87	CYFIP2	0.424	IL12RB2
	EMP1	0.458	STAT2	0.522	CREB1	0.948	FAM48A	0.332	ITGAL	0.963	PTPN6	0.338	CD19	0.816	BCL2	0.832	ACSL3	0.546	FOXP3	0.665	EBI3	0.926	C1D	0.815	HBG2	0.696	IFNGR1	0.628	CEBPD	0.851	GRM3	0.807	MMP9	0.744	STAT2	0.408	NFIB	0.329	SDPR	0.8	GATA2	0.776			CCL20	0.866	CCL3	0.422	IL10RA
	MIXL1	0.449	WNT4	0.521	NR3C1	0.947	TNR	0.33	CSF1	0.962	NEU3	0.337	MPL	0.816	BGLAP	0.832	CCNK	0.546	ITGA5	0.659	PTPN11	0.925	CSN2	0.815	CD86	0.694	IL11	0.623	CCND1	0.849	CALCB	0.802	IFNAR2	0.744	FGF22	0.408	FASLG	0.325	UBE2D1	0.8	IL6R	0.776			PLA2G1B	0.865	RNPEP	0.422	SIGIRR
	GFI1B	0.447	DAPK3	0.518	STAT6	0.947	IGF1	0.327	ITGB2	0.962	HOXC9	0.337	PRSS8	0.816	CGB	0.832	TGFB1	0.546	SAA2	0.656	CISH	0.923	PTGES	0.815	MIXL1	0.692	IFNB1	0.622	PLD1	0.849	GRHL3	0.8	CCR6	0.743	KCNA6	0.407	ISYNA1	0.324	IL18R1	0.799	NGF	0.776			SERPINA3	0.864	SLC11A1	0.42	P2RX7
	MYO15A	0.442	BANF1	0.517	TNFSF13B	0.947	FGF20	0.326	TNFAIP3	0.962	CSNK1G3	0.337	TM7SF4	0.816	COL2A1	0.832	ADAMTS3	0.543	SAA3P	0.656	DOK2	0.923	SPAG8	0.815	ETV6	0.69	CAPN1	0.619	CLU	0.847	CDK4	0.8	LILRB4	0.741	TGFA	0.406	ROBO1	0.324	CXCL11	0.795	POU5F1	0.775			IFNA1	0.864	ARHGAP25	0.419	PRTN3
	MUTED	0.441	ENSG00000204531	0.506	FGF7	0.944	GATA1	0.326	HGF	0.962	ZNF584	0.337	ETS1	0.815	FASLG	0.832	ITGB1BP1	0.543	SAA4	0.656	HRAS	0.923	FABP4	0.814	JAK1	0.69	NDN	0.619	CDKN1A	0.846	EPO	0.8	MOG	0.74	PRL	0.406	FAM48A	0.322	CLTC	0.794	VIM	0.774			CRH	0.863	SECTM1	0.419	TIRAP
	SLC40A1	0.439	ENSG00000230336	0.506	AGT	0.943	CTNNB1	0.323	IL4	0.962	GCHFR	0.335	ETS2	0.815	MYC	0.832	SERPINA3	0.542	CEACAM8	0.653	RPS6KB1	0.922	SIGLEC6	0.812	PIK3CA	0.684	TBX21	0.613	RB1	0.846	CCL28	0.8	VDR	0.738	NEFL	0.404	DCTN1	0.322	STAT5A	0.788	BCL2	0.774			ITGAL	0.862	FCGR2A	0.417	HMGB1
	CSF2RB	0.434	ENSG00000237582	0.506	CNTF	0.942	C15orf62	0.321	MMP13	0.961	AMFR	0.334	NFAT5	0.815	NGF	0.832	IL9	0.54	SOCS1	0.651	BATF3	0.922	TERT	0.806	PIK3CD	0.684	IKBKG	0.595	CALCA	0.845	IL4	0.8	GZMB	0.729	HLA-DR15	0.401	DKC1	0.322	CD80	0.786	STO	0.774			VEGFA	0.862	IFNB1	0.416	CCR7
	IGF2AS	0.434	POU5F1B	0.506	IRAK1	0.941	CYR61	0.321	CD58	0.961	PTPN3	0.329	LY75	0.812	SRC	0.832	CYP19A1	0.539	DNAI1	0.647	RAG2	0.922	TNFRSF11B	0.803	TPT1	0.683	PTHLH	0.595	CNR1	0.845	PTGS2	0.8	SETBP1	0.726	SOD1	0.401	FOXM1	0.322	GIF	0.786	GDF9	0.772			HSPB1	0.86	TLR7	0.415	NOD1
	CLGN	0.43	TBX3	0.504	LEPR	0.941	ENSG00000205959	0.321	SELP	0.961	B4GALT3	0.329	MPO	0.81	TNF	0.832	FOLH1	0.537	PTHLH	0.645	MTOR	0.921	MLN	0.803	CLEC11A	0.681	MMP2	0.594	ECEL1	0.843	NMS	0.8	IFNGR2	0.725	ZBTB7A	0.401	PTPN11	0.321	IL4	0.786	PMP2	0.772			C18orf10	0.857	VCAM1	0.415	TNFSF11
	KCTD2	0.43	PION	0.499	BCL2	0.937	ZNF229	0.321	ADIPOQ	0.961	CFD	0.329	FER	0.81	PLOD2	0.83	CLC	0.534	ZNF704	0.642	BCL10	0.92	NOS2	0.803	OPN1SW	0.681	RIPK1	0.589	INS	0.842	SLC2A4	0.8	RAG2	0.722	FGGY	0.401	DDX20	0.319	CD83	0.786	VEGFA	0.772			SPI1	0.856	CD40LG	0.414	CD1D
	NACC1	0.43	AFMID	0.497	HCK	0.937	TGFB3	0.319	CCL13	0.961	IFI6	0.329	GLI2	0.81	OXT	0.829	FAM48A	0.534	CD4	0.64	ITGAE	0.92	CGA	0.801	CD36	0.679	CD40	0.588	FCN2	0.842	MUT	0.8	IL1R1	0.716	PIAS3	0.401	MYL2	0.318	IL3	0.786	ITGAM	0.768			NLRC4	0.855	CARD16	0.413	GZMB
	SCUBE2	0.43	OLIG1	0.497	SOAT1	0.937	MMP13	0.319	KIAA0101	0.961	SP2	0.324	SHC1	0.81	LHCGR	0.824	THPO	0.533	HOXA9	0.637	KRAS	0.92	CYP2E1	0.8	CCL7	0.675	MAP3K7	0.587	MAPK8	0.84	IL17A	0.8	IL9	0.714	POFUT1	0.401	BLVRB	0.316	IDO1	0.784	PSMA7	0.768			PLAU	0.855	DIRAS1	0.413	CCL4
	ATXN2L	0.429	TMEM57	0.491	SDC1	0.934	NEK8	0.319	CCL17	0.961	NT5C	0.311	IL1R1	0.808	INHBE	0.823	MAPK14	0.532	CXCR2	0.635	MAPK9	0.917	MMP2	0.8	PTPRC	0.669	TLR5	0.587	HOMER2	0.839	HMOX1	0.8	CCL20	0.709	SLC6A8	0.399	STS	0.315	ENSG00000232810	0.782	WEE1	0.768			DCN	0.853	EFCAB8	0.413	ISYNA1
	ANKS1A	0.427	KL	0.488	CD19	0.931	MPO	0.317	IL12B	0.961	SOCS2	0.311	IL6R	0.805	GHRL	0.821	CISH	0.529	NKX6-2	0.627	BTK	0.916	CO	0.8	TH1L	0.667	MEFV	0.585	VEGFA	0.837	TRH	0.8	IL3	0.708	RBPJ	0.396	FBLL1	0.313	IRF5	0.782	NOTCH1	0.767			NFKBIB	0.853	KLK2	0.413	NANOS2
	TMPRSS6	0.412	ITGB1	0.486	SLC39A14	0.931	MMP2	0.315	IL11	0.961	CRP	0.307	TNFRSF1A	0.803	PTTG1	0.82	TRPM1	0.524	LYN	0.615	IKZF3	0.916	CD69	0.8	ITGB1	0.663	CXCL1	0.58	EDN1	0.834	GCNT2	0.8	CD44	0.706	MC4R	0.395	NCF1C	0.312	IKBKE	0.78	PDGFRB	0.767			TNFRSF1B	0.853	C2orf3	0.411	NCR3
	FLT1	0.41	MPL	0.486	CNTFR	0.93	CYP19A1	0.314	RETN	0.961	LECT2	0.307	CCL1	0.8	TH	0.82	EPM2AIP1	0.518	LTF	0.611	IL6ST	0.916	MFN2	0.8	PIM1	0.663	TRBV61	0.579	LAT	0.833	INHBE	0.8	SOCS1	0.705	NDOR1	0.393	ATXN2	0.307	LARP6	0.78	CD83	0.766			EGR1	0.852	PSTPIP1	0.406	NCAPG2
	SERPINF1	0.408	PLEKHA4	0.475	TLR6	0.927	PTGS1	0.314	THBD	0.96	GRHL3	0.306	ALB	0.8	DRD2	0.819	SP1	0.509	SPTA1	0.611	IRS1	0.916	CDH1	0.8	CD1A	0.655	VCAM1	0.578	REN	0.833	GFRA1	0.798	TLR6	0.703	IL12A	0.389	NCR3	0.307	OAS3	0.776	ETFA	0.766			IKBKG	0.852	ENSG00000204531	0.405	CXCL11
	HPCA	0.407	BATF	0.473	FOXO1	0.926	ALK	0.313	ATF2	0.96	FZD1	0.302	DUSP1	0.8	CDC5L	0.818	RIN2	0.502	CCL11	0.607	SMPD1	0.916	ST8SIA4	0.8	HPCA	0.655	CD58	0.575	HMOX1	0.832	MC4R	0.795	TNFRSF18	0.699	DLL4	0.387	SOD2	0.307	OASL	0.776	ITGB3	0.766			APBB1	0.851	ENSG00000230336	0.405	TNFRSF1A
	IL9R	0.404	AKT1	0.472	HSBP1	0.926	STAT5A	0.313	ITGB1	0.96	ELF5	0.302	VDR	0.8	NR4A1	0.817	ALB	0.5	PIGA	0.605	SOS1	0.916	FADS2	0.8	FIP1L1	0.653	DL8Q12	0.575	TFRC	0.832	GAD1	0.792	TRAF6	0.698	AKT1	0.387	MAPK14	0.306	CD40LG	0.776	COPS5	0.765			MMP12	0.851	ENSG00000237582	0.405	NCR2
	THBS4	0.404	CLC	0.47	PIAS1	0.924	BMP2	0.311	IFNB1	0.96	CCK	0.302	BCL2L11	0.8	SOCS2	0.817	IL1R1	0.497	SCN1A	0.603	TLR4	0.916	ITGAM	0.8	SYK	0.653	RIPK2	0.573	PLAUR	0.832	DRD4	0.786	SELE	0.696	CLN8	0.386	NGF	0.305	CCR7	0.774	DKK1	0.765			CD1A	0.848	POU5F1	0.405	IL12B
	NOS3	0.399	IL12A	0.467	FOSL1	0.924	SIGLEC1	0.31	CD2	0.96	NFIX	0.299	JAK3	0.8	CGB1	0.816	TRPC1	0.497	ICAM1	0.589	CSF3	0.915	HAMP	0.8	C4A	0.651	BCL10	0.573	NR3C1	0.832	MAP2	0.784	CXCL9	0.693	ERBB4	0.383	VEGFA	0.303	B2M	0.774	ITGA2B	0.764			ITGB1	0.848	POU5F1B	0.405	BCKDHA
	RGMA	0.399	INHBE	0.463	LIFR	0.924	RPS6KA3	0.307	EGR1	0.959	NGFR	0.296	MME	0.8	CGB5	0.816	CLCF1	0.496	JAK3	0.583	MOG	0.915	FGF23	0.8	HRAS	0.649	CHUK	0.573	FN1	0.832	SYP	0.784	TNFRSF13B	0.69	BBS4	0.383	UBB	0.302	CLEC4C	0.772	CD40	0.763			RIPK2	0.846	SORD	0.403	TCHH
	ALDOA	0.397	SLC30A5	0.462	PPARA	0.924	SPECC1L	0.307	CTLA4	0.959	PITX2	0.296	MMP1	0.8	CGB2	0.816	EPO	0.496	VEGFA	0.583	CD274	0.914	IL7	0.8	FGF2	0.647	STAT6	0.573	DUSP2	0.832	DTNBP1	0.784	TLR7	0.69	TGFB2	0.38	XPO1	0.301	TH1L	0.77	CD7	0.76			MYC	0.845	SERPINA1	0.4	IL20
	HFE2	0.391	FGF18	0.461	CD79A	0.923	GDF2	0.306	XIAP	0.959	FOXM1	0.296	SELPLG	0.8	CGB7	0.816	HNF4A	0.495	G6PC3	0.58	FOSL1	0.913	NBN	0.8	FAS	0.637	CRP	0.57	PRL	0.832	NRTN	0.782	TLR10	0.689	GFRA1	0.379	CDK5	0.301	OAS1	0.764	CD86	0.76			ITGAV	0.844	SOD2	0.399	CARD9
	FOXO6	0.39	HLA-DR15	0.461	TLR8	0.921	INHBA	0.306	TLR5	0.959	IRF6	0.294	SOD2	0.8	CGB8	0.816	ZNF467	0.49	IL6R	0.57	MYB	0.91	MMP13	0.8	CD80	0.635	HEMGN	0.569	GOLPH3	0.832	BCL2	0.782	TNFSF11	0.688	PDGFRA	0.371	CYBB	0.301	TSPYL2	0.762	UBE2M	0.76			RORC	0.843	TMOD2	0.394	IL12A
	MAPK3	0.385	PIAS3	0.461	MAP2K6	0.919	RNF31	0.304	CRP	0.959	SYN3	0.294	PTPN11	0.797	SLC30A2	0.816	CSF1	0.489	EVI1	0.564	NCR3	0.909	GLB1	0.8	NCAM1	0.627	BLCAP	0.569	LINGO1	0.831	NTSR1	0.782	TNFRSF1B	0.686	ENO2	0.37	SYP	0.299	CSF1	0.758	CKS1B	0.757			NUDT6	0.842	COG5	0.394	IL22
	DOK2	0.382	REG3G	0.461	KIAA0101	0.917	ADCY10	0.303	IL3RA	0.958	GNAS	0.293	STAT1	0.797	SLC10A1	0.815	JUNB	0.475	ITGB3	0.559	PIM2	0.908	BIRC5	0.8	EPX	0.623	MTDH	0.569	ADNP	0.829	ARC	0.78	PRF1	0.686	IGF2	0.37	CCNT1	0.297	ISG20	0.756	FBXO5	0.757			APOE	0.839	ITGB8	0.391	EDNRB
	IL1A	0.38	SPECC1L	0.461	MITF	0.916	RUNX2	0.303	ICOSLG	0.957	SHC2	0.291	THPO	0.794	HOXA11	0.815	SLURP1	0.475	IL12A	0.553	STAT5B	0.908	BSG	0.8	GRB2	0.622	NFKBIL2	0.569	GAP43	0.828	DLG4	0.78	A2M	0.682	IL13	0.369	CCNT2	0.297	IL3RA	0.748	BMP4	0.756			IFNB1	0.839	ENO2	0.391	CCL17
	ENSG00000206289	0.378	TGFA	0.456	SOS1	0.916	IL16	0.302	IL32	0.957	MANEA	0.289	HNRNPD	0.794	IDH1	0.815	SOST	0.469	MMP9	0.553	PTK2B	0.907	CTGF	0.8	CCL13	0.615	RAB5B	0.569	MAP2	0.825	CA4	0.78	IL2RB	0.676	PDGFRB	0.365	MAP3K14	0.297	SMARCA2	0.744	EDN3	0.755			GBP2	0.837	CCNY	0.391	ATG16L1
	ENSG00000227322	0.378	ERAL1	0.454	TNFRSF1B	0.916	HNF1B	0.299	IL1RN	0.957	KCNIP3	0.288	IL23A	0.793	CYP3A7	0.815	CCL2	0.467	NOMO1	0.552	TFR2	0.905	EZR	0.8	GP1BA	0.615	CXCL10	0.564	NTS	0.825	JUN	0.778	IRAK1	0.672	NPY1R	0.363	LRP6	0.294	CCL2	0.742	CD44	0.754			GBP5	0.837	IL17RE	0.391	IFNAR2
	ENSG00000228333	0.378	KLRB1	0.447	VAV1	0.916	PRPF31	0.299	HSPA4	0.957	IGF2BP2	0.288	RELB	0.792	AVP	0.813	CSF3R	0.464	CEACAM6	0.543	NRAS	0.905	F3	0.8	GYPE	0.611	PTGER3	0.561	TRPM7	0.824	LIF	0.774	CYFIP2	0.671	UCN	0.363	CNTN3	0.294	CDKN1A	0.742	SUGT1	0.751			BCL2	0.836	IL17REL	0.391	APPL1
	ENSG00000231321	0.378	ALPI	0.447	EIF2AK2	0.915	AKAP12	0.297	GZMB	0.957	SP1	0.287	OAS1	0.79	GCG	0.813	ADAMTS15	0.46	IL12RB1	0.529	TSLP	0.901	IRAK1	0.8	MARCKS	0.601	TAC1	0.555	HOXD1	0.824	DRD5	0.773	PTPRC	0.667	SOCS1	0.363	FUS	0.294	TMEM132D	0.742	FGF7	0.75			THBS1	0.835	IL23R	0.391	IRAK2
	ENSG00000235712	0.378	ALPL	0.447	IL27RA	0.914	CCL14	0.297	SOCS1	0.957	USH2A	0.286	SLC25A44	0.79	IDO1	0.81	ISM1	0.458	SYNM	0.521	CDKL2	0.9	MMP1	0.8	BANF1	0.595	CKAP2L	0.552	FGF1	0.824	PDYN	0.768	ENSG00000211794	0.661	CARTPT	0.362	NPM1	0.294	IL2RA	0.74	CDKN1B	0.748			LOX	0.833	MUC12	0.391	UBASH3B
	GATA3	0.375	GBX2	0.445	IRAK4	0.914	MMP9	0.295	DUSP1	0.957	TMEM60	0.286	KLRK1	0.788	CYFIP2	0.805	GHR	0.457	FCAR	0.517	PIM1	0.9	MUC5B	0.8	CD63	0.593	IL5RA	0.548	STMN2	0.821	CNTFR	0.765	GPR132	0.659	CDC42BPA	0.362	GCH1	0.291	IL12RB2	0.736	CUL5	0.748			CYP2E1	0.833	PDZD2	0.391	STAT3
	ITGB3	0.374	IL9	0.443	APP	0.913	PSPN	0.294	PTX3	0.956	NPTN	0.285	CD1A	0.786	IL1A	0.802	PLAT	0.455	AP3B1	0.514	TERT	0.9	NCL	0.8	IL2RB	0.587	SERPINA3	0.548	CALCB	0.821	DCTN1	0.765	IGF1	0.653	PRCD	0.362	PTGS2	0.291	IL28B	0.736	EGF	0.748			CXCR4	0.833	PLEKHH2	0.391	IL19
	RAPGEF1	0.374	ADCYAP1	0.442	EPO	0.912	ITGB3	0.294	IL27	0.956	MRGPRX2	0.285	CD33	0.786	RLN1	0.802	ACAN	0.447	CARD16	0.507	DKC1	0.899	NOS1	0.8	IL2RG	0.587	IL1F9	0.543	LIF	0.821	LINGO1	0.764	LAMP3	0.651	TRIM10	0.362	SEMA6A	0.291	GPT	0.732	FBXO44	0.748			GAST	0.833	ADAM17	0.39	UNK
	MB	0.372	LEP	0.441	CXCL10	0.91	FOSL2	0.294	TNFRSF10A	0.955	IFNA2	0.282	IL1RN	0.786	RLN2	0.802	CCL13	0.447	ENSG00000232810	0.507	IRS2	0.899	CWC15	0.799	DL8Q12	0.587	OPRM1	0.541	ISL1	0.819	TPH2	0.764	CXCL13	0.649	TRIM26	0.362	NCL	0.29	GPT2	0.732	ICAM1	0.748			INS	0.833	CD80	0.39	SPI1
	PILRB	0.372	UTF1	0.441	CXCL2	0.909	WISP1	0.293	ALOX5	0.955	NPB	0.28	CCL11	0.786	RLN3	0.802	GRB2	0.443	SOAT1	0.493	MAPK11	0.899	LDLRAP1	0.793	RPS6KA3	0.587	CASP10	0.54	TNR	0.819	BAX	0.764	EDA	0.647	IGFBP2	0.361	SOST	0.29	CISH	0.726	FBXO45	0.746			IRF5	0.833	VEGFA	0.389	TGFBI
	SH3BGRL2	0.372	SAA1	0.44	GAB2	0.909	ORM1	0.291	CXCL1	0.955	IGFBP2	0.279	CD83	0.786	PPARA	0.8	G6PC	0.438	CYBB	0.49	POLR3C	0.899	ANGPTL4	0.79	SRC	0.573	SELE	0.54	ACCN3	0.819	CAPS2	0.758	LEP	0.643	TMEFF2	0.36	CSF3R	0.288	USP18	0.724	FBXO25	0.744			MTHFR	0.833	TNFSF11	0.388	IL1F9
	ZC3H15	0.372	SAA2	0.44	IL15	0.908	IL1R2	0.291	MADCAM1	0.955	AMPD1	0.279	ENSG00000232810	0.786	FGF10	0.8	AVP	0.429	PROM1	0.486	PPARG	0.899	KISS1R	0.788	FAM48A	0.572	PTGER4	0.534	IGF1	0.819	RGS4	0.754	PRDM2	0.641	NEUROD6	0.358	RELA	0.286	CXCR3	0.721	CD19	0.743			CDKN1A	0.832	IL19	0.387	IL1F6
	ANKRD54	0.368	SAA3P	0.44	LMO4	0.908	RCAN1	0.291	IL3	0.954	POU3F2	0.278	RGMA	0.786	CD69	0.8	CD4	0.428	STAT5B	0.484	PTGES3	0.899	COL1A1	0.786	GAB2	0.565	RELA	0.534	SLC11A2	0.818	ARTN	0.754	IL23R	0.638	JUNB	0.358	VIP	0.286	TLE3	0.72	TPO	0.74			BDNF	0.832	RLN2	0.386	CCL20
	DDX39	0.368	SAA4	0.44	HGF	0.907	DDT	0.288	SP1	0.953	DUT	0.277	TLR3	0.785	TBX21	0.8	EGLN1	0.427	GATA2	0.483	SGMS1	0.899	NAMPT	0.786	CD44	0.56	ACAN	0.525	NRN1	0.818	CORT	0.754	TGFB2	0.635	MSTN	0.356	CLN8	0.284	PTPN11	0.716	GLMN	0.738			CYP1A2	0.832	S100A9	0.384	POU2F1
	PIK3C2G	0.368	ENSG00000232810	0.435	CXCL3	0.907	HBG2	0.288	TREM1	0.952	KCNE3	0.273	C5AR1	0.784	TNFSF11	0.8	TRGC1	0.427	SELE	0.483	UGCG	0.899	COL1A2	0.786	RNASE2	0.556	HPCA	0.523	RET	0.818	NTN1	0.752	CCL4	0.631	CCNK	0.356	PIK3C2A	0.283	OSTC	0.714	IGF1	0.738			HSPA4	0.832	TIRAP	0.382	CTLA4
	CRABP2	0.367	CCL5	0.434	TNFAIP6	0.905	IL12A	0.288	TIMP3	0.952	HADH	0.273	HGF	0.782	CHIT1	0.8	HIF1A	0.425	LIFR	0.479	CSF1R	0.898	BBS4	0.785	STAT5B	0.555	RGMA	0.51	ID2	0.817	CAMK2G	0.748	MIF	0.625	DKK1	0.356	PIK3CA	0.283	OPRM1	0.707	ANPEP	0.726			NOTCH1	0.832	CD86	0.381	SLAMF6
	RXRA	0.366	WNT5A	0.433	NOS2	0.905	LPP	0.288	NFATC2	0.952	COL6A2	0.273	KL	0.782	KNG1	0.8	FGB	0.424	CCL4	0.472	TLR2	0.891	IAPP	0.784	STAT1	0.554	TNFAIP6	0.509	MMP2	0.817	DCX	0.748	TLR3	0.625	RPGR	0.356	ENSG00000157106	0.283	SPECC1L	0.707	ITGB1	0.726			RXRA	0.832	LBP	0.38	IL1F5
	NAB2	0.365	PROKR1	0.432	ITGAM	0.903	NLK	0.286	PRKCZ	0.952	CRYAA	0.273	RNASE3	0.78	HMOX1	0.8	GPX7	0.424	ERG	0.47	KLRK1	0.884	GHR	0.784	STAT3	0.548	ZBTB1	0.508	PZP	0.817	APP	0.746	LIF	0.62	NKX6-2	0.355	ENSG00000157106	0.283	IRAK4	0.7	DCT	0.723			TLR5	0.832	LCN2	0.38	CCL18
	PIK3R1	0.365	MYC	0.428	PRKAA2	0.902	CLCA1	0.285	BAG4	0.952	CST7	0.273	TGFBI	0.78	CYP3A5	0.8	SMOC1	0.424	IQCG	0.46	TCRA	0.883	PCK2	0.783	LYN	0.548	OPRD1	0.504	NR4A1	0.817	NRG1	0.744	SAA3P	0.617	CSF3R	0.354	ENSG00000157106	0.283	CD1A	0.696	DBF4	0.72			CXCR3	0.831	SPINK1	0.38	IGF1
	IL10	0.364	GATA6	0.424	PTPN3	0.902	IL4R	0.285	SLC2A4	0.952	MAN1B1	0.272	ITGA4	0.776	KRT16	0.8	MAPK3	0.419	OLFM4	0.457	MUSK	0.882	CCL2	0.783	TYK2	0.54	CD2	0.502	ID3	0.817	UCHL1	0.742	SAA4	0.617	RNF130	0.353	ENSG00000180747	0.283	MX2	0.694	PF4	0.718			NLRP2	0.831	SYK	0.379	SOCS3
	KRT84	0.363	ITGA6	0.419	SELE	0.902	IL17D	0.285	CD274	0.951	MAPRE2	0.271	CCR6	0.775	FGF7	0.8	CXCL6	0.414	AATK	0.457	CD58	0.881	RBP4	0.781	AUH	0.536	PTGES2	0.502	DDC	0.816	FRS2	0.742	SAA2	0.617	SLITRK6	0.353	ENSG00000205536	0.283	VIPR1	0.692	DYNC1I2	0.716			IL18BP	0.83	CXCR3	0.377	IRAK3
	ALAD	0.348	EIF3C	0.417	CASP1	0.9	PTH1R	0.285	F3	0.951	NFIA	0.271	SILV	0.774	BCL6	0.8	S100A7	0.414	HCK	0.457	KLRD1	0.881	SCN10A	0.78	ISPD	0.536	A2M	0.501	FSHR	0.816	SLC6A3	0.74	SAA1	0.617	WNT5A	0.347	H2AFZ	0.283	UBASH3B	0.69	MARCKS	0.714			ITGA4	0.828	IL27	0.375	HDAC11
	ANGPT2	0.348	SPTBN1	0.417	CX3CL1	0.898	TIMP1	0.281	CX3CR1	0.95	NFIB	0.271	CD1B	0.772	GOT2	0.8	JUN	0.408	BANF1	0.454	TNFRSF1B	0.88	APLN	0.778	EVI1	0.532	PELI1	0.501	CCNA1	0.815	NGFRAP1	0.736	CLEC7A	0.615	SERPINF1	0.345	PIK3CB	0.283	PAK3	0.689	SPI1	0.71			PTX3	0.828	CLEC18A	0.374	CCL24
	BPY2	0.347	TRIM10	0.417	ANPEP	0.898	REG4	0.281	BCL3	0.95	PLOD1	0.27	CXCL9	0.772	TNFRSF11B	0.8	STMN3	0.408	CD2	0.452	IL1RN	0.879	ADIPOR2	0.776	VAV1	0.525	IL1F6	0.499	MCAM	0.815	AR	0.735	ALB	0.615	STAT5A	0.342	PIK3CD	0.283	APOBEC3G	0.688	KRT19	0.704			ITGB2	0.826	ITGA1	0.374	IFNA2
	TERF1	0.347	TRIM26	0.417	CD34	0.898	IFNAR1	0.281	TGFA	0.949	CYP8B1	0.27	EPX	0.77	TF	0.8	CHIC2	0.407	EVPL	0.446	RAF1	0.878	ZGLP1	0.776	IL12B	0.515	B2M	0.498	IVD	0.815	CALB2	0.734	CCL13	0.613	PTPN3	0.342	SMG1	0.283	KLRK1	0.687	MYC	0.703			PENK	0.826	CD70	0.371	IGFBP3
	ATF1	0.346	RNF130	0.414	CX3CR1	0.896	FN1	0.279	ICAM2	0.949	LMNB1	0.268	FAM153C	0.769	TIMP1	0.8	MDS2	0.407	CEBPG	0.443	TRGC2	0.877	CFD	0.775	ZNF443	0.511	SAA1	0.497	CREBZF	0.815	GSK3B	0.733	ARG1	0.612	PPP1R3C	0.34	TBCE	0.283	PIAS1	0.686	ITGAX	0.7			FUT2	0.825	ABHD6	0.367	CCL3
	DAPK2	0.346	CNNM1	0.408	IL9	0.895	NR0B1	0.279	RELB	0.949	NDST1	0.265	OSM	0.766	ADIPOR1	0.8	NUDT9	0.407	IL1R1	0.441	CCR7	0.871	PNPLA3	0.773	NGF	0.507	ESAM	0.496	AXL	0.815	CDK5	0.727	IKBKB	0.612	SLC1A3	0.34	IGBP1	0.279	CD14	0.683	VCAM1	0.698			CCL5	0.824	CEACAM8	0.366	TLR1
	DIRC2	0.345	EP300	0.407	MAPK1	0.892	IL4	0.276	PTGES	0.948	TGM2	0.265	CD38	0.766	ATP2A2	0.8	PIAS3	0.407	CBFA2T3	0.439	CXCR4	0.87	SERPINA12	0.772	AMACR	0.506	RORC	0.494	PTPN6	0.815	MAPK3	0.727	CX3CR1	0.602	SMN1	0.34	NRTN	0.278	IFITM3	0.677	CCL11	0.69			NCOR1	0.823	IGF1	0.364	PTGS1
	CSF3R	0.344	MAP2K1	0.407	RORC	0.892	LTB	0.276	IL33	0.947	NPBWR2	0.26	FUT4	0.766	CAV1	0.8	CDKN1B	0.405	MKS1	0.435	MUC1	0.87	PPARGC1B	0.765	FN1	0.502	TNFRSF1B	0.492	MYCN	0.813	MAPK8	0.726	IL2RG	0.601	METTL1	0.335	CBFA2T2	0.277	TANK	0.674	MAP3K6	0.69			RGS16	0.823	CXCL5	0.362	IFNAR1
	EPHB6	0.344	SLC6A8	0.404	IL17D	0.891	LEPR	0.274	PRTN3	0.947	RGS19	0.26	TH1L	0.764	CTSB	0.8	SLC6A8	0.404	IL6ST	0.426	CD79A	0.869	DGAT1	0.764	LGSN	0.502	ERC1	0.491	ENO2	0.813	STMN2	0.723	CR2	0.601	NKD1	0.335	snRNP	0.277	IL1RN	0.673	MET	0.689			DUSP1	0.822	ITGAM	0.362	AIF1
	MKS1	0.343	CLCF1	0.402	MOG	0.891	MAP3K3	0.274	MAP3K1	0.946	SP7	0.259	TNFSF11	0.761	FGFR2	0.8	GADD45B	0.402	CCL27	0.422	LAT	0.868	CEBPB	0.762	PTPN6	0.502	SIAE	0.491	ZHX2	0.812	GSK3A	0.723	MADCAM1	0.594	ARR3	0.335	SNCA	0.276	IFI44	0.671	MMP9	0.688			TBX21	0.822	DGCR6	0.358	TLR10
	JUNB	0.341	CTXN2	0.401	CASP8	0.89	EFNB1	0.273	ELAVL1	0.946	ADAMTS2	0.259	PF4	0.758	JUN	0.8	ELOVL3	0.402	OAS1	0.422	IL6R	0.867	CISH	0.76	SOAT1	0.493	RELB	0.49	SUPT7L	0.81	NRN1	0.722	B2M	0.593	KIFAP3	0.335	CLCF1	0.274	CD58	0.667	CCND3	0.683			GLI2	0.822	VAMP3	0.357	HEMGN
	BAD	0.34	TMCC1	0.401	TNFRSF13C	0.889	DLK1	0.272	SART3	0.945	CGB	0.259	CD68	0.758	MMP1	0.8	SPECC1L	0.401	SLC25A44	0.422	CD40	0.866	BBS2	0.75	MME	0.491	SAA2	0.481	GRB2	0.804	TRPV1	0.722	ZNF350	0.591	C8B	0.335	CASP1	0.273	PML	0.665	FGF1	0.681			IL7	0.822	PTGS1	0.357	BLCAP
	CSF2RA	0.34	TTC9B	0.401	ESR1	0.888	PPARG	0.272	JAK2	0.944	HNF1A	0.257	CCL17	0.756	PAK2	0.8	MUSK	0.398	LRG1	0.421	CCR3	0.863	PIK3R1	0.74	CD8A	0.487	BTN3A2	0.48	MAP2K1	0.803	TMEM179	0.721	NFKB2	0.59	CLEC16A	0.335	FMR1	0.272	LAMP3	0.659	MOCOS	0.679			FAM48A	0.821	CD28	0.356	MTDH
	HMBS	0.34	MYO15A	0.396	CCL4	0.888	MDFI	0.27	APOE	0.944	ANK3	0.255	CD207	0.756	PCNA	0.8	IL5	0.395	IL13	0.419	TAC1	0.863	ITLN1	0.738	JAK3	0.481	GPR137B	0.48	RAF1	0.801	CTF1	0.719	ERG	0.589	GALT	0.335	MC5R	0.27	NFKBIA	0.657	FBXL3	0.674			EGF	0.821	FOXP3	0.355	NFKBIL2
	KIAA1618	0.34	GAB1	0.396	NOD2	0.888	MYOD1	0.268	TNFRSF10B	0.943	CLCN1	0.255	CD7	0.756	PLA2G1B	0.8	MAPK9	0.393	RORC	0.418	SH2D1A	0.862	FTO	0.737	BACE2	0.48	POMC	0.475	OR4C12	0.8	MAPK7	0.716	LY75	0.584	GPC5	0.335	LGALS4	0.269	IL10RB	0.653	NCAM1	0.673			GALP	0.821	VDR	0.353	RAB5B
	NANOS1	0.34	SNCG	0.396	HSP90AA1	0.885	PTPRJ	0.268	PLA2G2A	0.942	NPAT	0.252	CD2	0.75	PLD1	0.8	IL22	0.388	B2M	0.414	MAP3K8	0.856	GCK	0.732	BAD	0.48	SAA3P	0.471	SMC2	0.8	SH2B1	0.714	HLA-DRB1	0.582	CDKN1B	0.334	MFGE8	0.268	HLA-ABC	0.637	POP1	0.669			GBP1	0.821	RNF114	0.353	TXLNA
	NANOS2	0.34	CD4	0.394	IRF9	0.884	EPAS1	0.267	IRAK4	0.942	CRH	0.252	MCL1	0.748	PMAIP1	0.8	IL15	0.386	NME3	0.41	KIR2DL2	0.854	ABCA4	0.732	PILRB	0.48	SAA4	0.471	CAV1	0.8	PRPH	0.71	MAPK14	0.581	PYY	0.333	ARG1	0.265	LY6E	0.633	RPS20	0.667			KITLG	0.82	AIF1	0.353	IRF5
	NANOS3	0.34	IL15	0.391	SAA3P	0.883	CCL7	0.267	CCL20	0.941	MKS1	0.252	BCR	0.746	PPT1	0.8	CCL18	0.385	BZRAP1	0.408	KIR3DL2	0.854	IGFBP3	0.718	OSTC	0.477	PMPCB	0.469	HTT	0.8	CAMK2A	0.71	CD27	0.579	PVALB	0.332	ENSG00000240120	0.262	IFI16	0.631	CCNA2	0.666			LIF	0.82	CDKAL1	0.353	LCN6
	NOS1	0.34	HES5	0.389	SAA4	0.883	BGLAP	0.266	PLAU	0.941	JUP	0.25	MLANA	0.746	PTPN1	0.8	SEMA4B	0.385	CEBPD	0.407	GRB10	0.85	CCKAR	0.71	RPS17	0.477	GADD45B	0.466	MUC1	0.8	SLITRK6	0.707	GAPDH	0.577	SP7	0.332	FGF1	0.262	ADAR	0.629	CCNA1	0.665			MPO	0.819	GOLGA4	0.353	LCN8
	OAS1	0.34	CLEC16A	0.388	THY1	0.881	HBG1	0.266	CXCL13	0.94	FOXA1	0.249	RNASE2	0.746	RDBP	0.8	ADAMTS5	0.384	CLEC11A	0.405	NAB2	0.85	BSCL2	0.707	IL9R	0.475	IFIT1	0.463	KIAA0101	0.8	NDN	0.705	LYST	0.577	BCL2	0.332	PLCXD1	0.262	TNFSF11	0.618	KRT7	0.665			OSM	0.819	MUC13	0.353	OBP2A
	SLC25A44	0.34	GPC5	0.388	IL17RA	0.88	ADA	0.265	IL17F	0.938	POSTN	0.249	EPCAM	0.742	RUNX2	0.8	DEFB104A	0.378	IL25	0.405	SATB1	0.849	FLII	0.698	CCL24	0.474	TNFRSF11B	0.462	COL18A1	0.8	B3GAT1	0.701	HEMGN	0.575	TYRP1	0.332	PLCXD2	0.262	CRKL	0.617	PTGDS	0.665			HGF	0.819	MUC17	0.353	OBP2B
	IGF2	0.339	METTL1	0.388	SOCS7	0.879	FOSL1	0.265	SERPINB2	0.937	RASGRF1	0.249	CD1C	0.742	TEAD1	0.8	RAF1	0.378	PROK1	0.404	CD48	0.848	PCK1	0.695	EVPL	0.474	HGF	0.46	TYRO3	0.8	FYN	0.694	BLCAP	0.575	SMN2	0.33	PLCXD3	0.262	IFI6	0.614	CCL2	0.663			IL1RAPL1	0.819	P2RX2	0.353	Ly49
	CA9	0.337	PPP1R14A	0.388	MYC	0.878	ICAM1	0.264	FOSL1	0.937	PRL	0.248	STAT5B	0.741	UGT1A6	0.8	TMEM115	0.378	CSF2RB	0.401	TOB1	0.848	PDE3B	0.694	CXCL12	0.473	TMPO	0.458	CXCR4	0.8	NR4A2	0.694	NFKBIA	0.575	CALCB	0.328	ADAM10	0.255	MNDA	0.609	TCEB2	0.661			TNFRSF11B	0.819	SERPINB7	0.353	TLR8
	CNTN5	0.337	OPALIN	0.385	NFATC1	0.878	IL17RA	0.263	PPARA	0.937	COL1A2	0.246	CD209	0.74	CISH	0.794	HNRNPU	0.375	IL7R	0.399	IL12RB1	0.846	MC1R	0.694	CD58	0.472	DNAJB5	0.457	ID1	0.8	SEMA3A	0.69	NFKBIL2	0.575	IFNG	0.328	ARHGEF7	0.255	UNC93B1	0.606	RAF1	0.659			C5AR1	0.816	GABRP	0.351	IL27RA
	GHR	0.336	STAP1	0.385	IFNGR1	0.877	SH2B3	0.26	HLA-DRB1	0.936	RP1	0.246	FGF7	0.736	FSHR	0.792	RETN	0.375	FANCL	0.395	IRF1	0.846	MC5R	0.694	BSPH1	0.462	IFIT5	0.457	MYC	0.8	TACR1	0.689	MTDH	0.575	NRG1	0.326	NEFM	0.252	JAK3	0.604	FBXW2	0.656			COL2A1	0.816	MAPK4	0.351	SLAMF1
	B3GNT6	0.335	GATA3	0.384	STEAP4	0.876	TYK2	0.26	CD38	0.935	SFTPA1	0.246	IL2RB	0.734	CGA	0.786	CILP	0.371	G6PC	0.395	PRKAR2B	0.845	NUCB2	0.69	IL6ST	0.462	PTGS1	0.455	SPEN	0.8	ESR1	0.688	RAB5B	0.575	INS	0.326	LCN2	0.252	CD38	0.603	RGMA	0.655			IL6R	0.816	KRT17	0.35	FGF2
	RABEP1	0.335	ABCC2	0.383	OSMR	0.874	CCL4	0.259	APP	0.935	ZMPSTE24	0.246	ITGB1	0.734	SSTR5	0.785	FAP	0.369	TNFRSF1A	0.394	SMARCA5	0.845	IL1RN	0.688	ECHS1	0.461	TNFRSF11A	0.451	TERF2IP	0.798	DRD1	0.687	BCL2L1	0.568	HDLBP	0.324	LBP	0.252	MS4A1	0.599	FSHR	0.653			IRF4	0.816	RORC	0.35	TCN1
	TMEM183A	0.335	LBP	0.382	CD40LG	0.873	DNMT1	0.259	IRF3	0.934	C12orf23	0.245	RAF1	0.732	LGALS1	0.784	IL10	0.369	MLH1	0.389	ENSG00000232810	0.841	CD36	0.688	ITGAV	0.457	NOS2	0.448	NEFL	0.796	TPH1	0.683	TNFRSF4	0.566	LRP6	0.323	COL1A2	0.252	TLR1	0.595	RAG1	0.651			MX1	0.816	CLCA1	0.349	CCR6
	HFE	0.334	LCN2	0.382	TNFRSF11B	0.871	SOD2	0.259	CSF3	0.934	DNAJC8	0.245	IL4R	0.732	CORT	0.784	C21orf29	0.367	MIXL1	0.388	CD19	0.84	A2M	0.682	PPBP	0.455	TNFSF13B	0.447	GFRA1	0.793	GRIA4	0.673	SPG7	0.562	MYH4	0.323	MAPK7	0.252	GLI2	0.593	FAM48A	0.65			REL	0.816	B2M	0.349	GZMA
	CA1	0.333	SPINK1	0.382	EDN1	0.868	GDNF	0.258	CEBPD	0.932	ERLEC1	0.245	ITGA5	0.73	SCG2	0.784	KSR2	0.367	TAL1	0.387	IKZF1	0.839	PRKAG1	0.677	GATA2	0.45	ERAP1	0.446	COL1A2	0.786	CPE	0.672	LILRA2	0.561	CRX	0.322	NEFH	0.252	EBI3	0.588	ARHGEF7	0.65			AOC3	0.815	C5AR1	0.348	ANG
	HCLS1	0.332	DIAPH2	0.381	FGF1	0.867	ITGA5	0.258	IL1RL1	0.932	AMH	0.245	LTF	0.73	HTR1A	0.782	LEPR	0.367	IL17RE	0.385	MX1	0.839	LDLR	0.675	CD68	0.441	NKIRAS1	0.446	BAX	0.785	MYCN	0.661	SH2D1A	0.558	SATB2	0.319	SPINK1	0.252	CDKL2	0.583	DES	0.647			CYP7A1	0.815	COL2A1	0.347	ADPGK
	PTGS2	0.332	CSF1R	0.38	REG1A	0.866	CASP9	0.257	NOS3	0.931	ADRM1	0.245	CXCL12	0.73	PTP4A1	0.78	PPAN	0.367	TBX21	0.383	REL	0.838	AGPAT2	0.669	PSMA7	0.441	NKIRAS2	0.446	CDC42	0.783	SYT4	0.649	PTPN22	0.558	TFF3	0.318	HNF1B	0.249	SILV	0.583	IVL	0.635			CYR61	0.815	MMP1	0.347	GPR155
	FAM134B	0.33	SLC11A1	0.377	CTGF	0.864	PPARGC1A	0.257	TRAF5	0.931	MAPK3	0.245	MAP2K1	0.73	B4GALT6	0.774	SYNJ2	0.367	MOG	0.383	EGR1	0.837	PPRC1	0.668	LILRA4	0.436	GDF15	0.444	SEMA3A	0.782	MBTPS1	0.649	VEGFA	0.552	LTB4R	0.318	APOC2	0.247	STAT5B	0.571	FBXO7	0.634			GAS6	0.815	PTGES2	0.347	IL2RB
	CXCL12	0.329	LCE1A	0.377	PDLIM7	0.864	PTPN6	0.257	PDGFA	0.93	CYFIP2	0.245	HLA-A	0.729	ZBTB7A	0.77	XG	0.363	MAEL	0.381	ZHX1	0.837	SLC2A2	0.666	OSMR	0.433	CXCR7	0.441	NRTN	0.78	ARPP21	0.645	TSPO	0.551	SH2B1	0.318	IL1A	0.246	IL9	0.569	BMP15	0.633			NLRP1	0.815	ANXA10	0.345	CXCR3
	CBL	0.328	PIAS1	0.377	CCL11	0.863	SP7	0.257	FANCA	0.929	PAM16	0.245	NFKBIA	0.728	SOCS1	0.769	ENSG00000232810	0.358	CD83	0.38	DSTN	0.836	RARRES2	0.657	NPTN	0.428	NLRP1	0.441	KITLG	0.776	GRINA	0.636	IRGM	0.55	DCTN2	0.318	NCF2	0.245	CHUK	0.568	PROM1	0.631			SERPINB6	0.815	MBL2	0.344	CCL22
	TIMP3	0.326	ESRRB	0.373	CD44	0.863	NF2	0.256	EDAR	0.929	COL6A1	0.243	IL7R	0.728	HTR3A	0.766	GDF3	0.358	CISH	0.38	PRKAA2	0.836	KISS1	0.657	FER	0.427	ZBTB24	0.44	DBH	0.772	PSAPL1	0.636	ADCY10	0.549	SLC6A2	0.318	NOX4	0.244	CCL3	0.565	DDB1	0.63			ITGAM	0.814	CD46	0.342	TNFSF10
	SPTA1	0.324	JUN	0.373	IL7	0.863	CX3CL1	0.252	TNFRSF4	0.927	CR2	0.243	FGF2	0.726	SSTR2	0.763	PRELP	0.358	IL10RA	0.38	LCP2	0.835	STK11	0.651	IL4R	0.425	RAB2B	0.44	NRAS	0.764	GRIN3B	0.636	CCL18	0.548	UNC13A	0.318	ISL1	0.24	EIF2S1	0.563	BCL2L1	0.628			CASP2	0.813	CTXN2	0.34	CCL8
	TCN2	0.321	IRF9	0.371	CXCR4	0.862	NPY	0.252	EDN1	0.926	CNTN5	0.241	CLEC7A	0.722	TIPRL	0.762	TNFRSF11B	0.358	CD8A	0.378	CRH	0.835	SAT1	0.649	TNFRSF13C	0.425	TRBV67	0.44	NCAM1	0.762	ZNF416	0.636	TXLNA	0.545	IRS2	0.317	APOE	0.238	DNASE2	0.56	FOXO3	0.626			CASP4	0.813	DTNBP1	0.34	MAPK11
	EP300	0.32	GABRG1	0.369	RAG2	0.861	IL2RG	0.252	MAP4K4	0.926	BMP1	0.24	IL33	0.722	ODC1	0.748	NCR3	0.35	BOC	0.376	MYD88	0.835	IL10	0.643	USP17L2	0.425	TEC	0.438	CRK	0.761	GRIN3A	0.636	IGHV4-39	0.537	PDE6B	0.316	CYBA	0.238	HLA-A*2410	0.559	ANKK1	0.625			PLA2G2A	0.812	PTPN22	0.34	TNIP3
	MAEA	0.318	MAP3K1	0.369	AKT1	0.86	SMAD1	0.251	CCR6	0.926	COL7A1	0.24	LILRB1	0.719	GNRHR	0.745	SEC16A	0.347	LATS1	0.376	A2M	0.834	DLK1	0.642	FES	0.423	CXCR2	0.435	ARTN	0.76	CADPS	0.63	SOCS2	0.535	ADCYAP1R1	0.314	IGHV4-39	0.238	TRAF6	0.558	HBG1	0.625			TNFRSF11A	0.811	TLR6	0.34	CARD16
	SCN2A	0.316	ZSCAN12	0.369	CORT	0.86	RAP1B	0.249	DDX58	0.925	MCHR1	0.239	CCR3	0.718	HTR2C	0.73	HP	0.344	LATS2	0.376	ADCYAP1	0.834	SLC2A1	0.64	LATS1	0.42	NFKBIZ	0.435	SCN9A	0.751	GRM1	0.63	NANOS2	0.532	GSX2	0.314	CDKN1A	0.236	RNASEL	0.547	HBG2	0.625			TGFA	0.81	TMCC1	0.34	DIRAS1
	ANGPT1	0.313	USP5	0.368	PTH	0.86	RAG2	0.247	TSLP	0.925	HCRT	0.238	IL10RA	0.716	SNRPE	0.726	ACSL5	0.341	SDK2	0.376	IL18	0.834	STAT5A	0.638	OAS1	0.414	MARK2	0.434	EEF2	0.75	CAMK4	0.63	ISYNA1	0.532	FGFR2	0.314	CD48	0.236	IGBP1	0.545	SPRY4	0.621			ELN	0.809	TTC9B	0.34	EFCAB8
	EVI1	0.313	A1BG	0.368	CCL20	0.858	AREG	0.246	TNFSF13	0.922	TGM1	0.238	CCL13	0.716	HPD	0.718	TRPM5	0.34	TNR	0.376	PRL	0.834	HTR2C	0.636	SLC25A44	0.414	IGF1	0.43	HGF	0.75	RRAD	0.627	CD5	0.53	DKK2	0.313	FKBP4	0.235	ADCY10	0.54	RPS6KA3	0.615			CD40LG	0.808	ACAP1	0.339	KLK2
	CRABP1	0.312	IL26	0.367	FASLG	0.857	SERPINA3	0.246	TNFRSF10C	0.922	PCBD1	0.238	TFRC	0.716	NMU	0.718	ABI2	0.34	NKG7	0.374	FOXO3	0.833	ATIC	0.635	GALNT7	0.407	MPO	0.429	PNMT	0.746	CAMK2D	0.627	SLAMF1	0.527	CNR1	0.313	CEBPB	0.234	IL22	0.538	FBXO18	0.608			FGF1	0.808	FOXN2	0.339	KIR3DL1
	ENSG00000214802	0.312	DEFB4A	0.367	ERVWE1	0.855	BTG2	0.246	UBE2N	0.921	PCSK2	0.237	CCR5	0.714	SOX10	0.694	MIXL1	0.34	DNAJA2	0.374	IL9R	0.833	TNFSF11	0.628	SAMD9L	0.407	NCS1	0.429	SNAP25	0.746	FGF5	0.623	TNFSF4	0.524	NRF1	0.312	SLC22A12	0.234	MAPKAPK3	0.53	IFI27	0.607			FAP	0.805	PLA2G2A	0.337	THSD4
	MLL5	0.312	S100A7	0.367	NUDT6	0.855	CCR5	0.246	CD27	0.92	GAA	0.235	ITGB3	0.714	PTP4A2	0.689	THOC5	0.34	FAM92B	0.374	MICA	0.833	ENSG00000232810	0.627	DYNLL1	0.406	TNFAIP3	0.428	COL1A1	0.744	DAOA	0.62	APC	0.522	DPYSL3	0.312	MYH11	0.232	TLR5	0.53	DBNDD2	0.606			AVP	0.804	SERPINA3	0.336	CRADD
	RARA	0.312	TFF3	0.367	MAF	0.854	NR4A1	0.243	KAT5	0.917	PTH	0.235	JAK1	0.714	GRP	0.681	TRPM4	0.34	NFKBIZ	0.374	CCND2	0.832	SOCS2	0.627	PRRX2	0.406	IL12RB2	0.425	IFRD1	0.739	KIDINS220	0.617	SELL	0.514	SLIT1	0.307	FXYD5	0.229	CD19	0.529	CD2	0.599			IL1RAPL2	0.804	ACE	0.335	RPAP2
	RARB	0.312	ESX1	0.364	VIP	0.854	ANGPTL4	0.243	SREBF1	0.915	FOXL2	0.235	STAT6	0.713	NPFF	0.679	TSSC4	0.34	SDCCAG3	0.374	CREB1	0.832	HK3	0.621	RFPL3S	0.406	ZNF44	0.424	FOSL1	0.734	KCTD15	0.617	IFNK	0.512	DCTN1	0.306	CEBPD	0.226	TNFSF13B	0.529	TGFBI	0.595			IL2RB	0.803	ITGA4	0.335	CD226
	RARG	0.312	IL22	0.364	IGF2	0.853	FAU	0.241	PRKCA	0.915	GOT1	0.235	ITGA2B	0.712	PDYN	0.665	EP300	0.339	YY2	0.374	EDN1	0.832	SLC27A1	0.619	GP9	0.404	HLA-DP	0.422	CNTFR	0.728	NEUROD1	0.611	HSPD1	0.511	BBS2	0.306	WNT5A	0.224	IFITM1	0.524	MUSK	0.592			CD58	0.802	YWHAH	0.333	FCN2
	RARRES3	0.312	LEPR	0.364	BCL6	0.852	FOXC2	0.241	FPR2	0.915	MYL4	0.234	MKS1	0.712	PNOC	0.665	MMP12	0.339	IL17B	0.372	HDAC9	0.832	XBP1	0.619	BAX	0.399	CASP14	0.412	PVALB	0.717	GRM2	0.607	OLR1	0.51	WNT8B	0.306	NISCH	0.221	CCL4	0.517	TYRP1	0.587			COL1A1	0.801	TBX21	0.332	CCL1
	RXRB	0.312	HES4	0.361	IFNA2	0.852	HDAC11	0.241	OLR1	0.915	NKX2-1	0.234	STAM	0.712	NPVF	0.657	SLC6A7	0.339	CXCL13	0.368	HSPG2	0.832	STAT5B	0.615	CCDC22	0.399	OGFR	0.41	AMY2B	0.716	GNPDA2	0.607	BCL10	0.506	SREBF1	0.304	NKX2-5	0.221	MHC-G	0.515	FBXW4	0.585			FUT1	0.801	DISC1	0.332	FAS
	RXRG	0.312	LAMC2	0.361	MUC4	0.851	OMD	0.241	SOD2	0.914	RNF130	0.232	IL12B	0.704	IRF6	0.655	BMP2	0.338	PLSCR4	0.368	KIT	0.832	NPW	0.604	MOCOS	0.395	OPRK1	0.41	SCG2	0.714	OR4F3	0.605	TIGIT	0.506	TNF	0.304	UBA52	0.218	MTOR	0.51	PDGFRA	0.582			CANX	0.8	GUSB	0.332	PYDC1
	SLC2A1	0.312	GAP43	0.357	MET	0.85	SMN1	0.241	LCN2	0.913	DMPK	0.232	MUC1	0.703	HRH2	0.651	GYPE	0.337	RAG1	0.363	LPL	0.832	CAMKK2	0.598	BBC3	0.395	OPRL1	0.41	ZNF331	0.712	CNIH3	0.605	CARD11	0.506	BTG3	0.303	PSEN1	0.217	FCER2	0.509	ITGAL	0.581			LIPG	0.8	CA1	0.329	IL25
	SMAD9	0.312	VCAM1	0.356	TNFRSF9	0.85	IBSP	0.24	IL10RA	0.911	PDX1	0.232	CXCR4	0.7	LHX4	0.634	MAP2K1	0.337	IL22	0.357	NLRP1	0.832	VGF	0.593	IL31	0.395	SIGMAR1	0.41	RBFOX3	0.708	IMPA2	0.603	PDLIM7	0.506	GPS2	0.303	NPC2	0.216	LILRB4	0.508	UBE2V1	0.581			SSB	0.8	ECM1	0.329	TNFRSF13B
	STAT6	0.312	CCR5	0.355	IGHV4-39	0.849	DUSP1	0.235	NCR3	0.911	CAPN1	0.229	GYPB	0.7	DDC	0.633	NGF	0.337	SOCS2	0.357	POMC	0.832	ACACB	0.591	IL31RA	0.395	MAPK9	0.409	MAPT	0.706	CRTC2	0.603	HLA-DQA1	0.506	FOSL2	0.303	RYR2	0.216	TLR10	0.499	NR0B2	0.575			KLHL2	0.8	ELMO1	0.329	CEBPG
	SH2B3	0.311	GRB2	0.354	IRF7	0.849	LOX	0.235	SYK	0.91	TTR	0.229	CXCL10	0.699	CHGB	0.625	HPR	0.336	CELA1	0.355	PRKCA	0.832	NHLH2	0.579	RPS26	0.395	ASPN	0.407	CALB1	0.706	FKBP5	0.602	IL22RA2	0.501	DUSP6	0.303	CDK9	0.213	CCL7	0.497	THY1	0.575			HHAT	0.8	GPSM1	0.329	NCAM1
	STK10	0.308	PPP1R12A	0.354	S100B	0.849	ROBO1	0.235	RIPK2	0.909	ABCC8	0.229	IL2RG	0.693	IGF2	0.623	PTK2B	0.336	THRA	0.342	SAA1	0.832	TNFRSF25	0.575	RPS7	0.395	C1D	0.407	CHGB	0.704	NUDT6	0.601	ABCA1	0.499	CD6	0.303	CREB1	0.213	DHX58	0.497	GATA3	0.574			ACHE	0.8	IL17RC	0.329	SERPINA2
	CRLF2	0.308	CYP26A1	0.353	CDKN1A	0.847	SOD1	0.235	CYBB	0.908	KCNJ11	0.229	CD163	0.692	SERPINA6	0.619	SHC1	0.336	PRKCB	0.34	ZHX2	0.832	GLP1R	0.57	DYNC1I2	0.39	MAP2K4	0.404	EGR4	0.704	XBP1	0.593	RELA	0.497	ADSL	0.303	RALA	0.212	PTH1R	0.496	TPCN2	0.573			CALCA	0.8	NCF4	0.329	MPO
	GKAP1	0.308	CD6	0.35	F3	0.847	BCL2L1	0.234	TAOK2	0.908	BTK	0.228	DYNC1I2	0.692	LHB	0.618	S100A1	0.335	FGF2	0.338	TH1L	0.831	PRKAA1	0.569	LAIR1	0.39	DPP10	0.402	JUNB	0.701	PPARGC1A	0.593	CD276	0.497	RARS	0.303	MAPK3	0.21	PTHLH	0.496	CXCL9	0.569			CAPN2	0.8	NKX2-3	0.329	VLDLR
	HIF3A	0.308	FOSL2	0.35	MMP14	0.847	TNK2	0.234	NGF	0.906	COL3A1	0.228	DL8Q12	0.69	MTNR1B	0.614	RAG1	0.334	IL17C	0.336	CSRNP1	0.83	TTC8	0.569	NAGPA	0.385	IRF7	0.402	ELMO2	0.698	ITPR1	0.59	MYH6	0.496	FIG4	0.303	PTPN3	0.208	PTRH1	0.496	CCNE1	0.568			CAST	0.8	NLRP1	0.329	IFI35
	HNRPLL	0.308	HEG1	0.35	SMG1	0.847	GSK3A	0.232	SNCG	0.905	F2	0.227	C8orf4	0.688	NEU3	0.609	FGF9	0.333	PRAM1	0.336	IL1R1	0.829	IGFBP2	0.566	MS4A1	0.384	APBB1	0.401	FGFR1	0.695	POU4F3	0.589	MYH7	0.496	FTO	0.303	RPS6	0.208	GGNBP2	0.486	ENO2	0.567			CYP1A1	0.8	PDZK1IP1	0.329	CASP14
	OSTC	0.308	GPX7	0.347	SLC10A1	0.846	SMAD2	0.232	ITGAX	0.905	RUNX1T1	0.227	OSTC	0.688	CSNK1G3	0.609	COL6A2	0.332	CALCR	0.334	ICOSLG	0.827	EPHB6	0.565	HLF	0.38	ARL14	0.401	BTG2	0.688	PSEN1	0.586	IL16	0.496	TBL1XR1	0.303	SMAD7	0.205	RBMS1	0.483	FBXO33	0.56			ERCC5	0.8	TNKS2	0.327	DNAJA2
	PLEKHH2	0.308	RPS6KA3	0.347	CD46	0.846	SMAD7	0.232	LPL	0.905	CYP19A1	0.226	SFTPD	0.688	HOXC9	0.609	FN1	0.331	GATA1	0.334	TNFRSF13C	0.827	NPY2R	0.563	ME1	0.378	GPD1L	0.401	ENSG00000186868	0.681	FAM109A	0.586	CCL19	0.495	TRAC	0.303	MMP10	0.204	RAG2	0.479	GAB2	0.559			GLS	0.8	CXCR2	0.324	FAM92B
	PGF	0.306	ZFP57	0.347	IL33	0.846	GSK3B	0.232	MAP2K4	0.899	KDR	0.226	SPTA1	0.688	ZNF584	0.609	IL1A	0.331	GHR	0.334	CD70	0.826	CYP19A1	0.562	PDGFRA	0.375	NMRAL1	0.401	TGFA	0.675	SRC	0.586	CD79A	0.494	VAPB	0.303	IGFBP1	0.201	ITGAM	0.477	BTK	0.554			LIG4	0.8	ITGA8	0.322	SDCCAG3
	KSR1	0.306	GNL3	0.345	XIAP	0.846	HDAC1	0.23	TIAL1	0.895	TNFSF10	0.226	TNFRSF9	0.686	GNRH2	0.601	MAP3K2	0.328	NF1	0.334	ITGAX	0.826	PLIN2	0.562	TNR	0.372	PRKACB	0.401	MAPK14	0.674	FMR1	0.584	TLR5	0.494	GHR	0.302	YY1	0.201	XAF1	0.477	FBXO40	0.553			LIPC	0.8	TNFRSF11B	0.322	TYK2
	MET	0.306	STAT5B	0.342	HIF1A	0.845	PPIB	0.229	MAP3K5	0.892	WRN	0.224	CSNK1A1	0.681	GNRHR2	0.601	MMP16	0.326	VCAM1	0.333	MBP	0.826	SYNM	0.562	BOC	0.372	PTGER1	0.401	CHRM1	0.671	GABRA1	0.579	TLR1	0.491	IL10	0.302	SCARB1	0.201	HLA-A	0.472	CBL	0.551			MYB	0.8	ITGAL	0.32	CSF1
	IL12B	0.304	WDR77	0.34	TNXB	0.845	XG	0.228	PMPCB	0.892	ABCB6	0.224	IRF8	0.68	RAPH1	0.601	NPM1	0.324	CBFA2T2	0.332	CD244	0.825	PIK3R2	0.56	LATS2	0.372	SHARPIN	0.401	POU4F1	0.669	FURIN	0.577	TRAF2	0.491	NCOR1	0.299	LRP5	0.201	TMEM80	0.472	FBXO32	0.551			NFIC	0.8	ITGAV	0.32	LEP
	GDF2	0.303	ITGA3	0.34	BMP6	0.844	FSHB	0.226	FCER2	0.889	MPZ	0.224	CCL4	0.679	HTR2A	0.599	IL2	0.323	SYK	0.332	MALT1	0.825	MKKS	0.555	SDK2	0.372	CCR2	0.4	UCHL1	0.661	EGR2	0.577	SLC11A1	0.49	CBLN1	0.297	MYLK	0.201	ICAM3	0.47	CD68	0.548			PCSK7	0.8	MRC1	0.319	VEGFA
	NOX4	0.303	GHR	0.34	CRH	0.844	EP300	0.226	UCP2	0.889	HOXA2	0.223	LYN	0.674	C4orf35	0.597	GADD45G	0.322	CD44	0.331	UTP3	0.825	SLC10A2	0.554	SOS1	0.372	MMP7	0.399	ZFYVE27	0.66	LIFR	0.577	TNIP3	0.487	FGF20	0.297			FER	0.469	GP1BA	0.548			PLN	0.8	CNCG	0.318	CDC34
	FOS	0.302	KPNB1	0.34	IL12RB2	0.843	MLN	0.226	HIF1A	0.889	IFNA1	0.221	SULF1	0.673	ADORA2B	0.597	IFT172	0.322	NGFR	0.33	ITGB2	0.824	GPR85	0.553	TNFRSF1B	0.372	HDAC3	0.399	ARHGAP33	0.659	P2RX4	0.575	TLR8	0.487	CEBPB	0.296			IL17F	0.469	SYS1	0.546			S100B	0.8	KPNA3	0.318	ENSG00000217792
	PDGFB	0.302	SLC30A6	0.34	FGL1	0.842	CARD8	0.224	NFKBIE	0.889	CSF3	0.221	HSPG2	0.673	TMEM54	0.597	IL27RA	0.322	ABL1	0.329	TLR1	0.824	CLU	0.552	ENPP1	0.371	MAP3K1	0.399	GAD2	0.656	TMEM18	0.575	RNF186	0.486	CXCL10	0.296			SERPINB9	0.469	CDC25A	0.545			SPHK1	0.8	SSB	0.316	KIR2DL3
	TACC1	0.302	ABCA12	0.337	ENSG00000232810	0.842	IGHV4-39	0.224	TNFRSF11B	0.889	AFP	0.221	CCR8	0.66	OSM	0.589	JARID2	0.322	TXNL1	0.328	ITGAL	0.822	PPARD	0.55	PI3	0.369	ADAMTS5	0.397	FRS3	0.655	ASCL1	0.565	UHRF1BP1	0.486	RAG2	0.296			AIRE	0.462	SPN	0.539			SPP1	0.8	TYK2	0.315	KIR2DL4
	INS	0.301	FOSL1	0.337	ADORA2B	0.841	LEP	0.224	FAM48A	0.887	IL6	0.221	CD1D	0.659	DRD4	0.576	P2RY8	0.322	CXCL10	0.328	KLRC1	0.822	TUSC5	0.545	DBP	0.367	TLR8	0.395	BCL2L11	0.651	PPP3CC	0.562	CLEC1A	0.486	TPM1	0.296			IL2RG	0.459	CPA3	0.534			CXCL5	0.799	MAPK8	0.313	KIR2DS4
	PIGA	0.299	IL18	0.336	POMC	0.841	ACPP	0.223	PIGR	0.883	C5orf4	0.221	TYR	0.651	DRD3	0.576	TFF3	0.322	NFKBIE	0.328	CCL2	0.821	PIK3CA	0.544	CKB	0.367	TLR6	0.395	NEFH	0.65	GRM5	0.561	DENND1B	0.486	CHPF	0.296			HIVEP3	0.458	SLC24A4	0.534			CASP5	0.79	PON2	0.311	KIR3DL3
	CDC25C	0.296	RDX	0.336	PRL	0.841	RAC1	0.223	SOD3	0.883	HNF4A	0.221	AMACR	0.651	SSTR1	0.565	NF2	0.321	CSNK1A1	0.324	B3GAT1	0.821	CNR1	0.544	RPS24	0.367	CXCL2	0.394	FAS	0.648	GRM6	0.561	PKD2L1	0.485	FGF17	0.294			SP100	0.458	ZC3HC1	0.534			TLR7	0.79	AGER	0.311	KIR3DX1
	COL1A2	0.296	C19orf26	0.335	CCR7	0.839	ESR1	0.221	MAPK9	0.882	PDGFB	0.221	BANF1	0.651	C9orf3	0.562	GADD45A	0.318	PGD	0.324	CCL5	0.821	C1QTNF2	0.541	SH3D19	0.364	ITGAV	0.392	MAPK10	0.647	GRM4	0.561	TNFSF15	0.483	CCR5	0.294			MLXIPL	0.457	INPP5D	0.527			CXCL9	0.786	ATG16L1	0.311	BACE1
	PDGFRB	0.296	ENSG00000211794	0.335	GHRL	0.839	IL10RA	0.221	EDA	0.882	THRA	0.219	MYD88	0.648	PREB	0.557	ALDOB	0.317	SELPLG	0.324	FAS	0.821	PTH1R	0.536	ZNF687	0.364	LEP	0.391	MUSK	0.647	GRM8	0.561	IGF2	0.483	ARPP21	0.294			GZMA	0.456	SOX2	0.526			KIAA0101	0.784	DHDDS	0.311	C1QTNF5
	STAT2	0.296	IRG1	0.329	HMGB1	0.839	BCL2	0.221	GPR135	0.881	FAM155B	0.219	CCL3	0.647	HSD17B2	0.551	PRKCH	0.317	MLF2	0.323	CD5	0.82	PTRF	0.536	CMA1	0.363	LBP	0.387	TFG	0.643	ENSG00000168959	0.561	IL6ST	0.48	ENSG00000211794	0.294			CTXN2	0.454	TPSB2	0.521			SAA3P	0.784	IGHG3	0.311	IL2RA
	DLX3	0.294	SURF6	0.329	NOTCH1	0.839	PSMA7	0.221	SPG7	0.881	ERBB2	0.218	IFNB1	0.645	KCNH7	0.551	IGF1	0.316	DDIT3	0.323	CSF1	0.82	ANG	0.534	FCAR	0.358	LCN2	0.387	CDK5	0.643	GRM7	0.561	IRF5	0.477	SCD	0.294			TMCC1	0.454	SLC24A5	0.517			SAA4	0.784	IL21	0.311	CXCL2
	TEK	0.293	IL1R1	0.328	TP53	0.838	CCNT2	0.219	OCLN	0.88	SOD1	0.218	GATA1	0.643	KCNH6	0.544	IL2RG	0.316	CD58	0.322	ITGA4	0.82	NPY1R	0.531	CTXN2	0.357	SPINK1	0.387	GSK3A	0.639	SLITRK4	0.553	IL21	0.471	TNFRSF19	0.294			TTC9B	0.454	UBE2D2	0.515			LTA	0.783	MXI1	0.311	LSM11
	WDR83	0.291	CTNNB1	0.328	RETN	0.837	CCNT1	0.219	IRF5	0.88	FGF2	0.218	FAM48A	0.64	UBQLN4	0.543	PHF21B	0.316	MYD88	0.322	SELL	0.82	STAT6	0.529	TMCC1	0.357	CEBPB	0.386	GSK3B	0.638	IL6ST	0.55	TNFSF13B	0.47	IGBP1	0.293			EXOC2	0.451	NANOG	0.512			MAPK9	0.782	P2RY6	0.311	IFNGR2
	RBM15	0.291	CACNA1C	0.326	BAX	0.837	RPL13A	0.219	TLR6	0.88	CFTR	0.218	ULBP1	0.639	NPW	0.54	ROCK2	0.316	PRDM16	0.318	HLA-A	0.819	TSHB	0.527	TTC9B	0.357	VEGFA	0.384	MAP1B	0.631	DUSP2	0.546	CCR2	0.469	JUN	0.292			IL12A	0.451	CCR3	0.511			ACAN	0.78	SLC9A4	0.311	RPS6KA4
	UBAC1	0.291	REG1A	0.324	SMAD2	0.837	ADCYAP1	0.218	ABCF1	0.88	AOC2	0.218	LMNA	0.637	IGHD	0.537	LEP	0.313	AZU1	0.316	KLRB1	0.819	KLRB1	0.526	RUNX3	0.356	EPO	0.38	TYRP1	0.629	KIAA1107	0.544	IL20RB	0.469	ROCK1	0.292			IL22RA1	0.449	TCEB1	0.509			C2orf3	0.78	TNFSF15	0.311	FAM46A
	IGF1	0.29	BMS1	0.324	SP7	0.836	CDC123	0.218	IL17RA	0.879	MNX1	0.218	MUSK	0.635	RP1	0.53	SMAD1	0.311	CARD9	0.315	Ly49	0.818	ALPI	0.526	PRG3	0.352	CALCA	0.38	GRB10	0.621	SRCIN1	0.544	FCGR2A	0.468	PDGFB	0.291			CYS1	0.438	ITGAV	0.507			COL1A2	0.779	CXCL10	0.31	CD244
	IREB2	0.289	CNTN2	0.324	CCL5	0.835	CDH13	0.218	FGL2	0.878	ADRA1D	0.218	IL17F	0.634	NPBWR1	0.527	ARNT	0.308	ITGB8	0.314	CD101	0.818	ALPL	0.526	TCF3	0.348	ANKRD1	0.376	KRAS	0.618	TRIM32	0.544	CCL8	0.466	PLP1	0.291			TICAM1	0.435	VHL	0.507			PLA2G4A	0.775	CD3D	0.309	TRIM22
	DYRK3	0.288	HLA-DRB5	0.324	IRF3	0.835	INS	0.218	NFKBIL1	0.876	CACNA2D1	0.218	TNFRSF13C	0.632	PIP	0.526	ABL2	0.307	CCNY	0.314	PABPC4	0.817	DST	0.524	PTPN11	0.346	CXCL11	0.376	CASP2	0.614	PALM3	0.544	CLEC16A	0.46	EXT1	0.29			GRHPR	0.435	COPS8	0.506			IL4R	0.772	NFKB2	0.308	SELL
	BAK1	0.284	IL22RA1	0.324	GHR	0.834	TGFBR1	0.218	CYP2E1	0.876	COL2A1	0.218	PRSS3	0.632	DRD5	0.513	ARHGDIA	0.307	CCR5	0.314	PHF11	0.817	FNIP1	0.522	RPL35A	0.346	TNFSF13	0.374	ARHGEF7	0.605	ADORA2A	0.542	DEFB1	0.458	BCL2L11	0.289			TREX1	0.434	PLEKHG7	0.505			NOB1	0.77	CDK10	0.308	CARD8
	P4HA2	0.283	MOG	0.324	ENO2	0.834	CD4	0.217	ADAM9	0.876	F8	0.218	ULBP3	0.629	JAK3	0.512	BAIAP2	0.307	IL17REL	0.314	TMEM132D	0.817	PRKAB1	0.522	TEC	0.346	IL6ST	0.369	NUDT6	0.601	ZNF385A	0.53	CCL22	0.455	CASP3	0.288			CCL22	0.433	RNF141	0.505			STAT1	0.767	FGF2	0.308	CD28
	IL5	0.283	TAF5	0.324	RAB5A	0.834	ATP5A1	0.217	IL12A	0.875	IFNB1	0.218	MICB	0.629	BPY2	0.51	CCND2	0.307	IL22RA1	0.314	CX3CR1	0.816	MRS2	0.52	USP36	0.346	ITGAM	0.369	IKBKAP	0.601	HSPB1	0.53	MRC1	0.453	POMC	0.288			NCAM1	0.433	CCL17	0.496			CCR5	0.764	IL22	0.308	PLEKHA8
	GPR162	0.283	TFF1	0.324	RAB7A	0.834	MAP2K1	0.217	NOD1	0.875	LMNA	0.218	NCAM1	0.629	PPY	0.503	CIB1	0.307	MUC12	0.314	CXCR6	0.816	DEFA4	0.519	IL7R	0.337	COL2A1	0.367	PTPN3	0.594	DUT	0.53	HSD17B12	0.452	PAX3	0.287			TNIP3	0.429	CUL4A	0.495			GBP6	0.764	ZDHHC8	0.308	ARHGAP20
	IFNGR1	0.283	ITGA4	0.32	EGFR	0.833	CD74	0.216	CYBA	0.873	FOS	0.217	GZMB	0.628	STAT3	0.503	ELMO2	0.307	SH3D19	0.314	THEMIS	0.816	MC2R	0.519	ALOX5AP	0.333	IL23R	0.367	NEFM	0.591	NOS1	0.524	CCL7	0.449	ANKRD23	0.286			GPR183	0.429	SIGLEC7	0.492			CYFIP2	0.762	IGFBP1	0.307	GBP5
	KANK2	0.283	CBX8	0.319	JAK3	0.833	PTX3	0.216	NOX4	0.873	CD7	0.217	B2M	0.625	IL2RG	0.499	HLA-G	0.307	SNX17	0.314	TNFRSF13B	0.816	HSD11B2	0.512	PRAM1	0.332	HPS5	0.366	CHRM2	0.587	PAPLN	0.524	TNFAIP3	0.448	CNP	0.286			TLR6	0.429	SPRY1	0.492			TH1L	0.762	PLA2G1B	0.307	TNFRSF11A
	KDR	0.283	MNX1	0.318	DCN	0.832	HINT1	0.215	TNFSF18	0.873	CISD2	0.217	TLR10	0.624	IGFBP1	0.499	MAP3K4	0.307	ZNF687	0.314	BAG1	0.815	CRTC2	0.508	CSNK1A1	0.33	GSTO1	0.365	CHRM3	0.587	CREBL2	0.523	CCL11	0.446	HEY1	0.285			NCR2	0.428	LY75	0.488			TLR1	0.759	UMOD	0.307	ANGPTL4
	LEPREL1	0.283	DEFB103B	0.316	APOB	0.832	HRAS	0.215	TIA1	0.873	QARS	0.217	NFKB2	0.62	IL2RA	0.487	NCKAP1	0.307	LY75	0.313	CDC5L	0.815	CPE	0.505	PIK3C2A	0.329	APAF1	0.364	MAPK7	0.583	CREB3	0.523	CD68	0.446	CNTN2	0.285			LY75	0.424	BMI1	0.487			TAC1	0.756	PDGFRB	0.306	CD68
	P4HA1	0.283	GABRA4	0.316	VTN	0.832	VIPR2	0.213	IL9	0.872	SORD	0.217	PRG2	0.619	CSRP2	0.485	BCL2L1	0.304	NUP98	0.313	ECM1	0.815	STAT1	0.504	DIDO1	0.329	CARD16	0.363	PRKCA	0.58	ENSG00000204282	0.523	CCL17	0.444	TFF1	0.285			DFFB	0.424	SRMS	0.486			OAF	0.754	LTB	0.305	EIF2AK2
	P4HA3	0.283	IFNGR2	0.316	SCNN1A	0.832	TNFRSF13C	0.213	MAP3K8	0.872	ALB	0.217	CCL20	0.611	NPBWR2	0.481	FGF20	0.302	C4BPA	0.31	EFNA1	0.815	TUB	0.502	PIK3CB	0.329	IKBKE	0.363	PENK	0.579	CREB3L4	0.523	KIDINS220	0.443	HGS	0.285			TMEM173	0.424	FGR	0.486			ITGA5	0.753	SMPD1	0.303	IL11
	P4HTM	0.283	MX1	0.316	BMP2	0.832	CYFIP2	0.212	TP53	0.872	RPLP0	0.217	HPCA	0.609	LATS1	0.477	RHOA	0.302	CCR2	0.31	ETS1	0.815	WDTC1	0.501	CLEC4C	0.329	IL18BP	0.361	THY1	0.575	CREB3L3	0.523	BTNL2	0.442	DN1	0.285			HBE1	0.422	IGBP1	0.486			IL21	0.751	TNFRSF4	0.303	NLRC5
	CREB3L3	0.281	PTRF	0.316	CDX2	0.832	HOXA10	0.212	CIDEA	0.869	SIAH1	0.217	IL9R	0.607	ZFR	0.475	TNFRSF13C	0.302	CFHR1	0.31	P2RX7	0.815	PTHLH	0.496	ENSG00000157106	0.329	MALT1	0.36	TGFBI	0.569	POU4F1	0.521	CD19	0.441	HLA-DRB5	0.285			SERPINB8	0.421	SOCS6	0.484			CD2	0.75	ATP13A2	0.301	PRF1
	MAPKAPK5	0.281	PSMA2	0.311	F10	0.832	NFKBIB	0.212	IGF1	0.868	VEGFA	0.217	C4A	0.603	AR	0.472	TRIM67	0.301	CXCR5	0.31	MAF	0.814	PTRH1	0.496	ENSG00000157106	0.329	CALCR	0.359	PKN1	0.567	SLC18A3	0.518	LILRB1	0.437	IL13RA1	0.285			ENSG00000228152	0.417	HOXB4	0.479			TIRAP	0.746	MMP12	0.301	SOCS1
	CA12	0.281	DCLRE1B	0.311	HDAC9	0.832	LRP6	0.21	HSPD1	0.867	SLC4A1	0.216	ANXA5	0.601	TMEM179	0.472	VIL1	0.301	SMARCA2	0.309	KITLG	0.813	SOCS7	0.495	ENSG00000157106	0.329	NCKIPSD	0.358	MARK2	0.561	ALS2CR8	0.517	NCAPG2	0.437	RPGRIP1	0.285			IFI44L	0.417	PIK3CB	0.478			UBE2N	0.744	ITGAX	0.299	FOXP3
	BBC3	0.281	MADCAM1	0.307	LHCGR	0.832	IL1R1	0.208	NOTCH1	0.866	CASP3	0.216	PRSS1	0.599	HPR	0.469	SLC6A13	0.299	CNO	0.308	SLC3A2	0.813	IGF2	0.49	ENSG00000180747	0.329	NOMO1	0.358	PXN	0.553	CBLN1	0.516	TBCE	0.435	CASP1	0.284			NRP1	0.416	Ly49	0.477			P2RX7	0.739	PDCD1LG2	0.297	IGFBP1
	DDAH1	0.281	HOXA11	0.307	LTA	0.832	JAK3	0.208	CD68	0.865	LIG3	0.216	TRYX3	0.599	TLE4	0.456	FLT3	0.297	NFKB1	0.308	PDCD1LG2	0.812	ABCA1	0.484	ENSG00000205536	0.329	LIFR	0.357	CHRM4	0.553	EFNB2	0.514	CXCR2	0.43	MC1R	0.281			ERG	0.416	SLC4A3	0.475			MIF	0.738	SELL	0.296	JUN
	DDAH2	0.281	DEFB1	0.307	MUC1	0.832	SOST	0.208	ICOS	0.865	TP53	0.215	CCL7	0.597	GAST	0.454	PIGF	0.296	SLC12A2	0.307	IL27	0.811	ELOVL6	0.477	SMG1	0.329	APOE	0.353	SPTLC1	0.552	CHRNA7	0.512	MALT1	0.43	MC3R	0.281			OPRD1	0.415	FBXO11	0.474			ISYNA1	0.738	CSF2RB	0.296	DEFB4A
	HBS1L	0.281	IFNAR2	0.307	NOS3	0.832	HGF	0.207	IFNA2	0.865	IFNG	0.215	PAM16	0.595	SERPINA7	0.452	RHOJ	0.296	IL18	0.304	CHRM1	0.81	SAA4	0.475	YTHDF2	0.329	MAP2K3	0.353	DOCK1	0.551	HTR1B	0.51	NFATC2	0.428	SMAD3	0.281			OPRK1	0.415	CD164	0.47			NANOS2	0.738	HMGB1	0.296	LTA
	NDUFA4	0.281	IL17RA	0.307	PCNA	0.832	CSF1R	0.207	KDR	0.864	FN1	0.215	CLEC4A	0.593	EDN3	0.451	STRADA	0.296	CD74	0.303	ITGAM	0.81	SAA3P	0.475	IL10RA	0.323	ITGAL	0.352	PTPN12	0.547	CHRNB2	0.509	NFKBIB	0.428	MC5R	0.281			OGFR	0.415	SMG1	0.47			PLAUR	0.738	PHF11	0.296	BBS4
	NR2F1	0.281	OLIG2	0.307	PRKAR2A	0.832	CIT	0.205	TNFRSF18	0.863	LIG4	0.213	MICA	0.579	TYK2	0.45	TRPM2	0.296	NFIA	0.303	ITGB1	0.81	SAA2	0.475	NFATC2IP	0.323	IFNA2	0.35	NFATC1	0.547	NDUFB11	0.509	TAGAP	0.427	ASIP	0.281			OPRL1	0.415	LGSN	0.469			ANXA1	0.734	SMAD1	0.296	CD276
	PAIP2	0.281	DNMT1	0.306	PRKCA	0.832	CCL1	0.205	MMP14	0.859	CGB5	0.21	ULBP2	0.579	ETS1	0.45	CD40LG	0.294	CTXN2	0.3	CD68	0.807	SAA1	0.475	PIK3R3	0.322	MTHFR	0.349	IL6ST	0.547	BCL2L2	0.508	DL8Q12	0.42	LOX	0.279			SIGMAR1	0.415	FAM187A	0.466			ITGAX	0.734	PDZD4	0.294	APAF1
	RPS26	0.281	IRS1	0.306	RAGE	0.832	TIMP3	0.205	S100A8	0.859	CGB1	0.21	VCAM1	0.573	IKZF1	0.446	TIMP2	0.294	TMCC1	0.3	CD8B	0.805	ATF4	0.474	MAPK1	0.321	PPM1L	0.348	CYCS	0.546	SLITRK3	0.506	SELP	0.42	GDF2	0.279			CD27	0.411	TSPY1	0.465			MAPK8IP2	0.733	DRB52	0.294	IL29
	RPS7	0.281	SRF	0.306	RUNX2	0.832	DMP1	0.204	BTK	0.857	CGB2	0.21	HLA-ABC	0.573	SAR1A	0.443	BCL2	0.293	TTC9B	0.3	SRC	0.805	SNAI1	0.473	CD207	0.318	CYFIP2	0.346	OXA1L	0.546	HGF	0.506	BIRC2	0.419	ACACA	0.278			IKBKB	0.411	IL2RA	0.461			IL1F8	0.731	IMPA2	0.294	MIPEP
	SERPINB7	0.281	NR3C2	0.302	RXRA	0.832	ITGA2	0.204	KCTD10	0.856	CGB7	0.21	HEMGN	0.57	SAFB2	0.438	MYC	0.291	GALK1	0.297	CD14	0.804	ABCG8	0.473	NFE2L1	0.318	KAT5	0.346	ENSG00000172115	0.546	MTCH2	0.506	CCNY	0.419	IL1A	0.278			MAP3K8	0.41	STAT6	0.461			ALOXE3	0.731	TNIP3	0.291	CD1A
	SORD	0.281	DQ-A1	0.301	TAT	0.832	MAP2K2	0.202	RUNX2	0.856	CGB8	0.21	BLCAP	0.57	SAFB	0.438	ITGA6	0.29	MEIS1	0.296	TMEFF1	0.804	SSTR3	0.473	IRF1	0.317	SORCS1	0.346	SYN1	0.545	ENO2	0.505	MAPK3	0.419	HDAC4	0.278			EVPL	0.409	NF1	0.458			CASP14	0.728	CD19	0.291	ATG12
	TNIP2	0.281	CD58	0.301	TSHR	0.832	PF4	0.2	CASP5	0.856	BANF1	0.208	MTDH	0.57	ESRRA	0.438	NR3C1	0.29	CLIC1	0.294	MLANA	0.802	BBS9	0.469	HLX	0.316	TNK1	0.346	NR4A2	0.541	KLF10	0.504	MAEL	0.418	DLL3	0.278			PSMB8	0.404	PHF7	0.454			APCS	0.727	GABRA6	0.29	FGF18
	ZNF157	0.281	PDGFB	0.3	WBSCR22	0.832			CLEC4A	0.855	HNRNPU	0.204	NFKBIL2	0.57	ESRRB	0.438	CRLF2	0.288	CCL21	0.293	SPINK1	0.802	NAB2	0.466	SEC31A	0.316	PDGFB	0.345	DUSP1	0.54	NDOR1	0.502	NCR3	0.418	PTRF	0.278			DFFA	0.402	PILRB	0.454			ADAMTS5	0.726	IFNAR2	0.29	C19orf62
	ZNF185	0.281	PTPN6	0.3	LCN2	0.831			MEFV	0.854	PTPRJ	0.204	RAB5B	0.57	DFNA5	0.438	GFAP	0.288	OLFM2	0.293	LAMP1	0.801	FGF2	0.461	SOCS1	0.316	LTA	0.344	RHOA	0.537	USF1	0.498	DNTT	0.417	DTX1	0.278			RELA	0.402	PSMD14	0.454			FOXP3	0.726	KRT14	0.289	CCNY
	NFKB2	0.28	CA10	0.299	PIM1	0.831			TLR1	0.854	FABP7	0.202	ITGAE	0.565	ESRRG	0.438	HGS	0.288	SPN	0.293	VIM	0.8	SREBF2	0.459	LRRC23	0.31	PLAU	0.344	CAMK2B	0.526	TRPC6	0.494	TNFSF13	0.417	NPY2R	0.277			YY1AP1	0.402	JAK1	0.453			BCKDHA	0.724	CD74	0.288	IL17RE
	LMO2	0.279	IFNA1	0.299	CCND1	0.83			PTEN	0.854	AFMID	0.201	LAMP3	0.558	NTS	0.427	IFNGR1	0.288	HMGB2	0.292	XBP1	0.8	KLF7	0.457	DUSP14	0.31	PLAUR	0.344	BTG1	0.517	SLITRK5	0.49	HLA-DQB1	0.417	POU5F1	0.277			TGFBI	0.401	SYK	0.453			DEFB4A	0.724	CD276	0.288	IL17REL
	CASP9	0.278	LIN28B	0.299	A2M	0.83			TNFSF4	0.854	DNAJB6	0.2	HCST	0.556	HSD17B7	0.422	TFF1	0.288	CXCL3	0.291	AFP	0.8	PIK3CB	0.457	TNK1	0.31	CD44	0.342	SCN11A	0.511	PLVAP	0.484	C5AR1	0.416	RHOA	0.276			NCR3	0.395	TFRC	0.451			NOD1	0.723	CDSN	0.288	MUC12
	VAV1	0.278	SLC30A7	0.299	CISH	0.83			BAT1	0.854	PFDN5	0.2	MRC1	0.553	PER1	0.42	RARA	0.287	CDH13	0.29	PAF1	0.8	NR1H3	0.457	CEACAM5	0.308	CD27	0.341	FRK	0.511	GABRA3	0.484	IL18RAP	0.416	HRAS	0.275			NOS2	0.395	ADAMTS20	0.45			IL2RG	0.723	PTGER4	0.288	PHRF1
	ANK1	0.277	IL12RB2	0.297	MUC19	0.83			HSP90B1	0.853	PPT1	0.2	ICAM3	0.55	GNAS	0.419	CYP7B1	0.286	IRF8	0.29	A1BG	0.8	ABCG5	0.449	RIN1	0.308	EDARADD	0.34	IL3	0.507	GABRB2	0.484	SIT1	0.415	SP1	0.275			IFITM2	0.393	RNF11	0.45			ADRB2	0.719	RAG2	0.288	RNF112
	HNF4A	0.276	HSD17B3	0.296	THPO	0.829			CCR2	0.853			PPP3R1	0.549	RRAS	0.414	POU5F1	0.286	LEPR	0.29	ABCB1	0.8	HCRTR1	0.449	IRF8	0.307	SOCS3	0.34	RAPGEF1	0.505	PENK	0.484	TRAT1	0.415	IL5	0.274			C18orf8	0.389	MC1R	0.449			MAP3K8	0.717	IFNGR1	0.287	APOH
	RUNX1	0.276	SOCS2	0.296	RBPJ	0.829			RIPK3	0.852			SPN	0.544	GHSR	0.414	PDGFRB	0.285	NCF1C	0.29	ACHE	0.8	C17orf62	0.446	GBA	0.307	LOR	0.338	GFRA3	0.496	KDM1B	0.484	LAX1	0.415	CNTN6	0.273			IL28RA	0.388	SIAH1	0.448			IL10RA	0.714	NDUFV2	0.286	DQB1
	CDK2	0.275	IGHG1	0.294	CD69	0.828			HSF1	0.851			HDC	0.543	AIP	0.412	CD34	0.281	TLR7	0.289	ATIC	0.8	FFAR3	0.446	RORB	0.307	NGF	0.338	GFRA4	0.496	GABRD	0.483	PAG1	0.415	SLC1A1	0.272			TNFRSF13B	0.387	POU3F2	0.447			TNFAIP3	0.712	KAT5	0.284	EBI3
	ELAVL1	0.274	MKS1	0.294	MMP10	0.828			NR4A1	0.85			TLR7	0.542	ARNT	0.412	CYFIP1	0.281	NFKB2	0.288	CDK1	0.8	ZNF408	0.446	BAK1	0.306	MAPK1	0.337	GFRA2	0.496	GABRB1	0.483	LIME1	0.415	ANG	0.272			CD81	0.385	KLRC1	0.446			CARD8	0.712	BACE1	0.283	EXOSC4
	GNB2	0.274	SOX1	0.294	ITGAX	0.826			CLDN5	0.85			ARHGEF7	0.541	MOGS	0.409	IL2RA	0.281	IL1RL1	0.288	CNR1	0.8	G6PC	0.441	SHMT2	0.305	TIRAP	0.336	ADCYAP1	0.486	SEC16B	0.481	LAT	0.415	FAIM	0.272			MOG	0.385	TGFB2	0.446			APAF1	0.71	PDGFB	0.283	GADD45A
	JUN	0.274	GLB1	0.293	TPO	0.826			ADAM17	0.849			STAM2	0.536	CNTF	0.406	STK25	0.281	LMOD1	0.288	CYP1A1	0.8	LIF	0.441	CREB3L2	0.303	TRGC2	0.336	SPACA5	0.483	SLC17A7	0.481	TCRA	0.415	IFNAR2	0.272			TAP1	0.385	KDM2B	0.445			FASLG	0.707	BMP10	0.281	CTSK
	PAGE1	0.274	MBP	0.293	IL32	0.823			RAGE	0.849			PMPCB	0.535	BMP1	0.402	MMP25	0.28	SRC	0.288	CYP1A2	0.8	C1QTNF7	0.439	PDCL	0.299	EDAR	0.335	ENSG00000230883	0.483	GABRG2	0.479	CBLB	0.415	CHRNB4	0.272			GRB10	0.383	ABL1	0.444			BCL2L13	0.704	INSC	0.281	PPAP2B
	EFNB3	0.273	PDCD1	0.29	SPG7	0.823			MAP3K14	0.849			C10orf137	0.529	TBX19	0.402	MARK2	0.279	STAT6	0.288	GYPB	0.8	SAP25	0.439	HEMGN	0.299	ARID4A	0.335	NDRG4	0.481	DNTT	0.476	TRGC2	0.415	FOLH1	0.272			KLHL20	0.382	IL31	0.443			ADAMTS4	0.702	PTGER2	0.279	HGF
	RPP38	0.273	RTN4	0.29	FAM48A	0.822			NOTCH4	0.849			JUNB	0.529	IFI30	0.401	SERPINB4	0.278	TSPAN32	0.286	GYPE	0.8	SIGLEC5	0.439	CLCN7	0.299	ISG15	0.335	MAG	0.472	TMEM35	0.473	XCL1	0.414	RARG	0.272			ITGA4	0.38	FBXO3	0.442			HEMGN	0.701	REG1A	0.279	LTB4R
	SLC35A1	0.272	SLC39A8	0.29	MPO	0.821			TAB1	0.848			YBX1	0.529	NDUFAF4	0.391	SRC	0.277	CXCR7	0.286	HRG	0.8	TMED9	0.439	PLT1	0.299	ZC3H12A	0.335	APLP1	0.472	GFOD1	0.473	LCN2	0.413	MADCAM1	0.272			SOS1	0.379	SYNM	0.441			BLCAP	0.701	ALDH2	0.279	RAG2
	ARHGEF7	0.27	GSK3A	0.288	HSF1	0.821			GPR77	0.847			TLR5	0.524	PECR	0.39	CDIPT	0.274	DEFB103A	0.286	IPP	0.8	PRLR	0.438	ANG	0.295	TNIP3	0.332	GAS7	0.47	ZNF559	0.473	SPINK1	0.413	SLAMF7	0.272			ARID2	0.377	KRT20	0.44			MTDH	0.701	HERC2	0.279	BCO2
	EDN1	0.27	FGFR3	0.288	TGFBI	0.821			TLR8	0.847			CSDA	0.522	DL8Q12	0.388	CREB1	0.274	ESAM	0.286	KCNIP2	0.8	C10orf90	0.437	RUNX1T1	0.294	CD207	0.332	CDH2	0.47	FAM19A2	0.473	LBP	0.413	HIF1A	0.271			SERPINB3	0.377	ATF4	0.44			NFKBIL2	0.701	IL21R	0.279	CASP8
	HEPACAM	0.27	GSK3B	0.288	CD68	0.82			CTGF	0.846			SLURP1	0.52	IL2RB	0.388	IFNAR2	0.274	HBS1L	0.286	LCT	0.8	PON1	0.437	RORA	0.291	NR2C2	0.332	SEMA6C	0.466	BCDIN3D	0.473	CCR3	0.403	PDIA3	0.27			PSME2	0.376	KRT13	0.44			RAB5B	0.701	IL22RA1	0.279	LIF
	TRAF6	0.27	MYD88	0.288	MIF	0.82			SOD1	0.846			CD274	0.519	FOSL2	0.386	MAP3K8	0.274	ID1	0.286	MDFIC	0.8	PNRC2	0.437	LIFR	0.291	PIK3CG	0.332	MAP3K1	0.463	PPP3CB	0.467	SERPINA3	0.403	STAT5B	0.268			MAPKAPK2	0.374	RET	0.44			IRF1	0.699	MBTPS2	0.279	DHDDS
	ZFPM1	0.27	NDST2	0.286	CXCL9	0.82			CA2	0.846			CTAG1B	0.518	SNED1	0.386	NR3C2	0.274	IL18BP	0.286	PDIA3	0.8	BSX	0.434	TERF1	0.291	TCRA	0.332	TSHB	0.462	PPP3CA	0.467	PRDM1	0.403	PSPN	0.268			MTAP	0.374	CDK1	0.439			SMPD2	0.698	PTPN2	0.279	GATA3
	ARPC3	0.269	IL10RA	0.285	HSF2	0.82			FGF7	0.845			EVPL	0.51	KCNJ10	0.385	SNCG	0.274	IL32	0.286	PHB2	0.8	PROP1	0.433	IFNGR1	0.291	TLR1	0.332	RUSC1	0.462	PPP3R1	0.467	TNFRSF9	0.402	OPTN	0.267			MAGEA3	0.371	ASIP	0.435			ADAMTS3	0.698	TNFSF4	0.279	ENO2
	PSMC5	0.268	MSN	0.285	ITGAL	0.82			CXCL9	0.845			PILRA	0.508	BDNF	0.384	FIP1L1	0.272	LEF1	0.286	PHIP	0.8	PTER	0.432	PLAU	0.291	TLR10	0.332	BEX2	0.462	PPP3R2	0.467	B3GNT7	0.4	DQ-A1	0.267			SLAMF1	0.371	CIAPIN1	0.433			CCL13	0.696	TRAF6	0.279	RORC
	RPP30	0.267	NF1	0.285	SELL	0.819			GDF15	0.845			NOTCH2	0.508	PAQR5	0.377	BAI1	0.27	MUC13	0.286	PTHLH	0.8	TLR4	0.432	RPL11	0.291	OSM	0.331	TRPM8	0.461	TRPC1	0.466	CD46	0.399	CNTN1	0.267			GZMM	0.37	FGF13	0.433			PRTN3	0.69	GGT1	0.278	HNRNPR
	SOD1	0.267	SLC9A3R1	0.285	ALB	0.819			GADD45A	0.845			MIXL1	0.506	PAQR6	0.377	PLCB2	0.27	MUC17	0.286	QPCT	0.8	FLCN	0.43	CDC42EP3	0.29	PTPRC	0.331	PRKAR2A	0.46	PSPN	0.465	DEFB4A	0.398	SETX	0.267			GZMK	0.37	CISH	0.432			CD28	0.689	CASP3	0.278	SLC11A1
	HSPA2	0.266	GPRC5A	0.283	DEFB4A	0.819			CXCL11	0.845			NR3C1	0.504	PAQR9	0.377	SMURF1	0.27	P2RX2	0.286	SERPINF1	0.8	GCKR	0.427	KPNA3	0.29	FCER1A	0.329	PTPN11	0.458	UCN	0.463	MAFA	0.397	C1QTNF5	0.267			GZMH	0.37	MYCBP2	0.429			PTHLH	0.688	IL12RB1	0.278	IKBKB
	BAG5	0.266	CCNK	0.283	ITGA4	0.819			SP7	0.845			IL1RL1	0.502	TOX3	0.377	WASF2	0.27	SPIB	0.286	VIP	0.8	PROKR2	0.425	IRS1	0.29	HAPLN1	0.329	ZNRF1	0.457	TIAM1	0.462	HPCA	0.396	CD58	0.267			C12orf44	0.37	PIM1	0.429			NCKIPSD	0.686	RPRM	0.278	TNFRSF1B
	BTG1	0.266	EDN2	0.283	ITGB2	0.819			BMP3	0.845			CD36	0.502	SP1	0.373	WISP1	0.27	V2	0.286	XRCC5	0.8	SOCS1	0.424	GZMB	0.288	HSP90AB1	0.329	NF1	0.455	CT45A6	0.461	COTL1	0.396	SLC14A1	0.267			TRIM52	0.37	RB1	0.428			CCR6	0.683	SNCG	0.278	IL4R
	CYBRD1	0.266	SERPINA3	0.283	FLT3	0.818			ANGPT2	0.845			SIGLEC7	0.502	TNR	0.372	NFATC3	0.269	YTHDF2	0.286	XRCC6	0.8	TNIP3	0.423	CRLF2	0.288	PCK1	0.329	NOS2	0.454	USF2	0.461	DQ-A1	0.396	WISP1	0.266			NCR1	0.369	CSF2RA	0.423			IRF3	0.682	CRISP3	0.274	CASP9
	ELMO1	0.266	PLEK	0.282	ATIC	0.818			CASP10	0.844			PDGFA	0.5	BOC	0.372	STAT4	0.269	SERPINA3	0.285	CD1D	0.797	MAFA	0.422	MAP2K1	0.288	BIRC2	0.328	TNFRSF1B	0.454	TMIGD2	0.461	Ly49	0.395	ICAM1	0.266			RNF112	0.368	ANAPC10	0.422			GBP4	0.681	GRIN1	0.274	SERPINE1
	FOSL1	0.266	CIITA	0.281	PMAIP1	0.818			TNFSF12	0.843			CXCL5	0.497	LATS2	0.372	IL3RA	0.268	RELB	0.284	CD7	0.797	QRFP	0.42	STAT6	0.288	UBE2D3	0.328	GAB1	0.451	GPRC5B	0.458	LIFR	0.395	NGFRAP1	0.266			CCL17	0.367	DDI1	0.422			GBP7	0.681	SERPINF1	0.273	RAD51AP1
	GPR37	0.266	CST3	0.281	CD38	0.817			CD247	0.842			CLEC11A	0.496	SDK2	0.372	SOD1	0.268	KLF1	0.284	PPP3R1	0.796	PIAS3	0.416	TAL1	0.287	PRKCQ	0.326	DUSP6	0.448	RHOA	0.457	ADAM33	0.395	FRZB	0.263			SSR2	0.367	HERC2	0.421			CCL11	0.679	ARPC2	0.273	CCL26
	HSPA1B	0.266	DKK1	0.281	ABCC3	0.817			CD70	0.842			VIL1	0.496	TNFRSF1B	0.372	DDT	0.265	REL	0.284	IFNB1	0.795	PON2	0.415	ATF1	0.286	HLA-B	0.326	NOS3	0.447	PCSK5	0.457	ATG16L1	0.395	RP2	0.263			SART3	0.363	AMACR	0.42			CD83	0.679	HLA-B	0.273	CRYAB
	MEOX2	0.266	C10orf54	0.279	EDNRB	0.817			FOS	0.842			CXCL1	0.496	HSD17B1	0.371	DIAPH2	0.265	HPS1	0.283	TNFSF4	0.794	BBS7	0.414	CD24	0.286	ADAMTS4	0.325	TMEM35	0.447	JUNB	0.455	MLN	0.395	PRAM1	0.263			TNFRSF10D	0.362	PLSCR4	0.42			NDC80	0.677	IRF5	0.273	TNFRSF4
	RPS17	0.266	CDH16	0.279	GNL1	0.817			NLRP1	0.842			CCL19	0.495	MC3R	0.369	EPS8	0.265	PLAUR	0.283	ADCY10	0.786	APOB	0.412	IL12RB1	0.286	IL1F7	0.324	CD40	0.443	HTR1A	0.454	HLA-DRA	0.393	TARDBP	0.263			BAK1	0.36	UBE2R2	0.42			SMARCA2	0.677	MUC4	0.273	DLL4
	RPS24	0.266	DHFR	0.277	MPL	0.817			MIF	0.841			TEC	0.495	HESX1	0.368	B3GALNT1	0.263	IL4R	0.281	SETBP1	0.786	GPR84	0.411	RPS10	0.286	CHST8	0.324	NDUFB11	0.438	NFKB1	0.452	CTSS	0.393	HOXB4	0.263			DNASE1	0.357	KRT14	0.419			PELI1	0.667	SLAMF6	0.273	STAT2
	TIMM44	0.266	DQB1	0.277	PLIN2	0.817			CAV1	0.841			IFNA2	0.493	DUPD1	0.367	IL17D	0.263	CITED4	0.281	SMARCA2	0.786	IL18	0.408	RPTOR	0.286	TMED1	0.324	SUCLA2	0.438	TNR	0.451	TCN1	0.393	CPA1	0.263			C5orf53	0.357	CSN2	0.418			CCL4	0.666	RARG	0.272	AKT1
	VEGFB	0.266	EGLN1	0.277	DUSP16	0.816			CRH	0.841			TLR6	0.493	ENSG00000212884	0.367	LYN	0.263	EGR1	0.281	TRAC	0.786	ADRB1	0.407	TAF15	0.286	CH25H	0.324	TRPA1	0.436	HSPB2	0.445	IRAK2	0.392	CHRNA3	0.263			GBP3	0.357	PDGFA	0.418			FGF7	0.661	TFG	0.27	IL6R
	WRAP53	0.266	EWSR1	0.277	DUSP22	0.816			GAS6	0.84			CCL18	0.491	TMED9	0.367	NLK	0.263	LAMC2	0.281	CXCL9	0.785	LCE1A	0.405	UTS2R	0.286	IVL	0.324	PRUNE2	0.435	SLITRK2	0.443	RELB	0.392	FLT4	0.263			IFIT5	0.357	IL9R	0.417			PLAT	0.647	BAT2	0.27	STAT5A
	NGLY1	0.265	FN1	0.277	GAS6	0.816			KRR1	0.84			CCL22	0.49	ZNF434	0.367	PODXL	0.263	MYADM	0.281	CD6	0.784	GPD1	0.4	AFF4	0.285	KIAA1217	0.324	NLK	0.434	CRTC1	0.439	MAPK1	0.391	IGHG1	0.263			TNFRSF1A	0.355	INHA	0.416			CD69	0.646	HSPA1B	0.27	TNFSF4
	EIF3D	0.263	HLA-DRA	0.277	NPPB	0.816			SERPINF1	0.84			SPG7	0.488	ETV6	0.366	SOCS1	0.263	NFKBIB	0.281	TGFBI	0.784	BBS5	0.399	TXLNA	0.285	LILRB3	0.324	SNCA	0.433	PCSK6	0.439	CCL24	0.391	KLC1	0.263			FADD	0.354	PAX3	0.416			FAS	0.639	MAPK3	0.27	CCR3
	DKC1	0.263	IRF8	0.277	REL	0.816			HMOX1	0.84			TGFB2	0.484	LEFTY2	0.364	EPHA4	0.262	FLT3LG	0.28	BTLA	0.783	ATRN	0.399	HTR6	0.283	MMEL1	0.324	IGF2	0.432	SLC1A2	0.436	PIK3CG	0.39	NOTCH4	0.263			IL10RA	0.353	STAT1	0.415			HMGB1	0.639	TRIM21	0.268	GOLGA4
	OLFM2	0.263	PRMT1	0.274	SLCO1B1	0.815			EPOR	0.839			PTPN6	0.477	PIAS1	0.36	NCF2	0.262	PAX5	0.28	CD38	0.782	PLSCR3	0.399	SLA2	0.281	MUM1	0.324	EGR2	0.432	NR4A1	0.431	LILRA3	0.388	NOX1	0.263			IL2RB	0.353	CTNNB1	0.412			FADD	0.637	PHOX2B	0.268	MNDA
	SLC39A10	0.263	TIMP1	0.274	ATF1	0.815			MPO	0.839			CEBPE	0.474	SSTR4	0.358	RND1	0.262	TOP1	0.28	IL22	0.782	TLR2	0.398	VDAC1	0.281	NKAP	0.324	VAMP4	0.432	EEF2K	0.429	SCGB3A2	0.387	SPRY2	0.263			DL8Q12	0.353	IL13	0.41			CNTF	0.63	MADCAM1	0.268	MUC13
	NCK1	0.262	CRYAB	0.274	CD58	0.815			CLEC7A	0.839			CXCR2	0.473	ADCYAP1	0.352	TRPC3	0.262	DKC1	0.279	TSPYL2	0.782	ATG16L1	0.397	LCN2	0.281	PELI2	0.324	MBP	0.432	PTPN11	0.427	LAT2	0.383	STMN4	0.26			IL1R1	0.351	SPRED2	0.41			BIRC2	0.627	CTSB	0.268	MUC17
	NFKBIA	0.26	H2AFY	0.274	DDIT3	0.815			CCND1	0.839			TIMP1	0.471	ELSPBP1	0.351	NDC80	0.26	FUS	0.277	CD83	0.78	MT1A	0.396	MT1B	0.281	PELI3	0.324	CSNK1A1	0.43	NR3C1	0.425	TREM2	0.382	PPARGC1A	0.26			TRADD	0.349	NAGPA	0.408			CASP8	0.623	DNTT	0.268	NCS1
	CD40	0.26	KLF5	0.274	FLI1	0.815			SELL	0.838			CUX1	0.47	ACTB	0.343	RUNX2	0.259	KAT5	0.277	TCHH	0.78	SLC25A19	0.395	PRKCB	0.28	RNF216	0.324	POU2F2	0.43	CRTC3	0.423	CD300C	0.382	IL17A	0.26			CD274	0.347	TAF4B	0.408			KNG1	0.622	IL17RA	0.268	PXK
	TNF	0.26	TLR4	0.274	HPR	0.815			GFAP	0.838			NUDT16L1	0.468	LPO	0.341	ABI1	0.258	NCAM1	0.277	PLCG1	0.779	POU2F1	0.392	IL18	0.279	SLC26A9	0.324	ZFP36	0.429	CDNF	0.423	OSTC	0.38	BCL11B	0.26			WDR48	0.347	HMOX1	0.407			RGMA	0.621	GLB1	0.267	TNXB
	EFNB1	0.259	TRADD	0.274	HSPD1	0.815			SPI1	0.838			SDC3	0.468	CDH2	0.339	ALK	0.258	AIF1	0.276	OAT	0.778	IL1A	0.391	NACA	0.278	WDR34	0.324	SAMD4A	0.428	RPS6KA5	0.422	ICAM3	0.377	AXIN2	0.259			TIGD7	0.346	PTEN	0.406			HMOX1	0.619	IPO5	0.267	NFKBIA
	SOD2	0.259	WNT11	0.274	NEU3	0.815			MALT1	0.837			SDC4	0.468	ANXA1	0.338	LPA	0.258	MUSK	0.276	SILV	0.778	SLC15A1	0.389	ANXA5	0.274	COL9A1	0.323	CD27	0.427	IGFBP6	0.42	GADD45B	0.376	MESP2	0.259			CRHR1	0.346	CDT1	0.404			SETBP1	0.619	GFAP	0.265	ATG5
	MAPK14	0.258	LPAR2	0.273	SENP1	0.815			CYP19A1	0.837			DUSP2	0.467	PROL1	0.338	MKKS	0.258	PNN	0.273	XCL1	0.778	PPY	0.386	CHL1	0.273	IGFBP1	0.32	SV2A	0.426	SCG2	0.419	CD207	0.375	PDCD1	0.259			CD28	0.345	IGF2	0.404			ZNF675	0.619	BRD7	0.265	BCLAF1
	CASP3	0.258	PBRM1	0.273	TFPT	0.815			MUC2	0.837			PPP3CC	0.467	PTH	0.336	CCL8	0.257	NCF1	0.273	DPP4	0.776	CRTC3	0.386	ARHGEF7	0.273	TNFRSF13C	0.32	ADRB2	0.425	DYRK1A	0.418	BCL7C	0.374	NLK	0.259			TPBG	0.345	ENG	0.403			CORT	0.616	HLA-A	0.265	MMP2
	EFNB2	0.257	RB1	0.273	UCN	0.815			ABCA1	0.836			PPP3CA	0.467	IKZF4	0.335	INHBE	0.257	RASGRP1	0.271	NFATC4	0.776	FABP2	0.385	CBFA2T3	0.272	OASL	0.319	NRP1	0.418	SLC16A6	0.418	CCR1	0.374	IL17D	0.258			MLANA	0.343	TAL1	0.402			MAP2K6	0.613	IKBKB	0.265	CXCR2
	APOA2	0.257	KLF2	0.272	AKTIP	0.814			TNFSF9	0.836			PPP3CB	0.467	C14orf182	0.335	PDZK1IP1	0.256	CTSG	0.27	PDCD1	0.773	FBN1	0.384	PTPN3	0.272	TXLNA	0.319	PSPN	0.411	SORL1	0.417	THNSL2	0.374	SLITRK5	0.257			IKZF1	0.342	DND1	0.401			CRHR2	0.609	NOD1	0.263	CR2
	PON2	0.256	SSBP3	0.272	CLEC7A	0.814			MUC1	0.836			PPP3R2	0.467	ENSG00000212673	0.335	SLC38A2	0.256	CREB3L2	0.27	SAG	0.772	SH2B2	0.38	HINFP	0.27	UMOD	0.319	CNPY2	0.408	EEF2	0.417	RPAP2	0.374	JAG2	0.256			FOXP3	0.34	FBXW11	0.401			NOS1	0.607	PKDREJ	0.263	CTSB
	HNRNPL	0.256	IL10RB	0.271	CCR2	0.813			MUC19	0.836			TYK2	0.465	IKZF2	0.335	XDH	0.256	FXYD2	0.27	ITGA1	0.77	ENSG00000228152	0.38	IL19	0.27	PTGER2	0.317	GPR149	0.408	VPS11	0.416	BCL3	0.372	MGAT5	0.256			PSME1	0.338	GDNF	0.401			CAPS	0.603	C1QTNF5	0.263	CASP2
	ACSL1	0.256	IL17F	0.271	IL25	0.813			EGFR	0.835			TREM1	0.462	IKZF3	0.335	MAGEE1	0.255	GPSM1	0.27	TCN1	0.77	SNORD52	0.38	THBS4	0.27	NFKBIL1	0.317	LATS1	0.403	SORCS1	0.414	INSR	0.371	RBP1	0.256			PRKRIR	0.337	ZFP42	0.4			MAP3K7	0.603	CD274	0.263	TNFSF13B
	AGER	0.256	CACYBP	0.27	IL31	0.813			COPS5	0.835			ITGA1	0.46	IKZF5	0.335	RPS6KA3	0.255	ISYNA1	0.27	SLC5A8	0.768	ADRA1B	0.377	MT3	0.268	CCR7	0.316	LATS2	0.403	TNK1	0.414	PDE4A	0.37	MKKS	0.256			EPSTI1	0.337	ALOX5AP	0.399			NOS3	0.603	FHL2	0.263	MADCAM1
	ATG9B	0.256	CDK2AP1	0.27	CD209	0.812			SDC1	0.835			FES	0.456	ZCCHC12	0.335	TNFSF13B	0.255	MSI2	0.27	TAOK2	0.768	MTTP	0.377	MYH11	0.267	TAOK2	0.314	CHRNA7	0.402	RCOR1	0.409	GPT2	0.37	IL12RB1	0.256			IRF4	0.337	CCL27	0.399			IL22	0.602	ITGB2	0.263	TNFSF12
	BNIP3L	0.256	PHF19	0.27	CD28	0.812			LY96	0.835			TPSG1	0.455	IL7	0.329	BCR	0.252	NCF4	0.27	RORC	0.766	BBS10	0.375	ALOX15	0.266	PLA2G4A	0.313	CHRNA4	0.401	MAP2K1	0.407	GPT	0.37	PRLR	0.256			CALCR	0.335	RPS6KB2	0.399			HMOX2	0.601	MUC3A	0.263	CCL11
	CCR8	0.256	DDX4	0.269	CD83	0.812			TNFRSF12A	0.835			LILRB4	0.454	MTNR1A	0.328	CBX1	0.252	NKX2-3	0.27	DL8Q12	0.765	CAPN10	0.375	SERPINB8	0.266	UBE2N	0.312	ATF2	0.4	GABRP	0.406	MMP1	0.369	SHBG	0.256			IL23R	0.335	LRRC41	0.396			DL8Q12	0.6	MUC5B	0.263	AREG
	EEF1D	0.256	MAP2	0.269	CTLA4	0.812			CORT	0.835			ARG1	0.447	CRIP1	0.327	DHFR	0.252	PDZK1IP1	0.27	MS4A1	0.764	TGM2	0.374	NR1D2	0.265	C8orf4	0.31	LANCL1	0.4	ZDHHC8	0.404	WDR48	0.369	GSK3B	0.254			IL26	0.331	MAP3K15	0.396			JUNB	0.6	NEDD4L	0.263	TNFRSF9
	HLX	0.256	PPP1R3C	0.268	CXCR3	0.811			S100B	0.835			DTWD2	0.443	GH2	0.327	FLII	0.252	RGS5	0.27	SLAMF1	0.763	C3AR1	0.371	BHLHE41	0.262	GAB2	0.31	FSCN1	0.4	MAOA	0.402	OSM	0.369	GSK3A	0.254			TNFRSF11B	0.33	KRAS	0.395			IL17F	0.598	OPTN	0.263	NFATC4
	HSPA1L	0.256	HLA-DR4	0.268	CCL17	0.81			TNFSF8	0.835			CCR1	0.44	OXTR	0.325	GPR176	0.252	SATB1	0.27	ARHGEF7	0.76	EPHX2	0.371	DNTT	0.262	MMP12	0.31	VDAC1	0.399	TCF4	0.402	TNFRSF13C	0.368	PON1	0.252			MT2A	0.328	HRAS	0.394			CXCL3	0.593	SGK1	0.263	FCGR2A
	MAPKAPK3	0.256	ARHGEF7	0.265	IL3RA	0.81			HLA-G	0.835			FYB	0.438	NCOA3	0.321	ATF3	0.251	TLR4	0.27	TNFSF9	0.759	STOML3	0.371	PER3	0.262	CXCR3	0.309	HPSE	0.398	EDA	0.402	HLA-DR4	0.367	CIITA	0.252			FCGR2B	0.327	NRAS	0.394			ENSG00000120088	0.593	SMURF1	0.263	BIRC2
	P2RY8	0.256	HBG2	0.265	SELP	0.81			TGFBR2	0.834			LCP2	0.435	CCND2	0.319	DOCK1	0.249	TSSC4	0.27	IFNA2	0.758	PSMD5	0.369	CBL	0.26	TFRC	0.308	KLK1	0.397	LIMK1	0.402	HAVCR1	0.367	IGFBP1	0.252			IL27RA	0.326	NAE1	0.393			IFNGR1	0.593	TNKS	0.262	DRB52
	PPARGC1B	0.256	KDM3A	0.265	HP	0.809			IL2RB	0.834			DEFB4A	0.431	IL7R	0.318	TBX3	0.249	UCP1	0.27	GFI1	0.757	CRTC1	0.369	FLT1	0.26	VIP	0.308	B2M	0.396	EPHB2	0.4	MMP2	0.365	RPS6KB1	0.252			RORC	0.325	FLG	0.392			PTPRC	0.588	CCR6	0.261	SNX9
	PRDX2	0.256	SFTPB	0.265	PAM	0.808			EFNA1	0.834			CBFA2T3	0.429	PRKAR1A	0.318	PER1	0.247	RUNX3	0.269	BCL2L11	0.754	ADRA1D	0.368	HIP1	0.26	CD70	0.307	APPBP2	0.394	ZDHHC17	0.4	TSC22D3	0.365	CST3	0.252			HMOX2	0.324	ANAPC11	0.391			BDKRB1	0.587	IL28A	0.26	ITGAX
	RPL35A	0.256	UBE2D3	0.265	RB1	0.808			LITAF	0.834			PRLR	0.428	TRHDE	0.317	POMC	0.247	ETV6	0.267	VIL1	0.752	SOCS6	0.363	IRS2	0.26	BCL2L13	0.307	SH2B1	0.391	FGFR1	0.399	EPO	0.364	RPS6KA3	0.252			IL17D	0.324	MLANA	0.391			CD68	0.584	PLAUR	0.26	CSF3
	SEC23B	0.256	KCNA1	0.263	TGFB2	0.808			OPRM1	0.834			BTK	0.425	OPRK1	0.317	BTK	0.246	SOCS6	0.267	CD226	0.75	EXOSC4	0.363	RHOH	0.26	CARD8	0.307	TGM5	0.391	HDAC2	0.397	CD70	0.363	TFAM	0.252			IL7R	0.324	ENSG00000189275	0.39			C8B	0.582	FLT3LG	0.259	DDX58
	SLC39A1	0.256	ACTA1	0.263	TNFRSF11A	0.807			UCP1	0.833			DYNLL1	0.422	OGFR	0.317	EPAS1	0.246	CCR7	0.265	MT2A	0.748	NMUR2	0.36	ADCY10	0.259	VDR	0.306	CALML6	0.39	CYP46A1	0.396	CXCR4	0.363	ALS2	0.251			IRGM	0.324	RPS6	0.39			DEFB103B	0.579	BAT1	0.259	TRADD
	LDHA	0.255	FOXQ1	0.263	NR1I2	0.806			CDH1	0.833			PRRX2	0.422	OPRD1	0.317	NTRK3	0.246	IFNA2	0.265	BANF1	0.746	JAK1	0.36	TRIM24	0.259	EREG	0.306	ENSG00000174684	0.39	ERBB4	0.395	ZBP1	0.362	IRF8	0.251			TNFRSF4	0.322	WDFY1	0.39			TANK	0.578	CTGF	0.259	CTSL1
	MMP1	0.254	JAG1	0.263	EBI3	0.803			PCK2	0.833			RFPL3S	0.422	SIGMAR1	0.317	PDZD2	0.246	SERPINA1	0.265	MLN	0.742	SORCS1	0.359	TNFSF8	0.257	IRF5	0.306	PLEKHG5	0.39	RNASEH2A	0.394	ZAP70	0.362	ANK1	0.251			AP3M2	0.321	CDC20	0.389			SLURP1	0.578	CXCL1	0.259	MX1
	NFATC2	0.254	IFNAR1	0.26	HSPB1	0.801			ALB	0.833			NUDC	0.419	GNAI2	0.317	SERPINA10	0.246	VHL	0.265	PPIA	0.742	C1QTNF3	0.358	NR1D1	0.257	AREG	0.305	KIAA1618	0.389	LGR4	0.394	HRAS	0.361	NEUROG2	0.251			TRAF2	0.321	KLHL31	0.389			DEFB1	0.571	KRT6A	0.259	MUC2
	GRN	0.252	IGFBP3	0.26	ATP2A2	0.801			BMP2	0.833			HLA-DP	0.417	OPRL1	0.317	WIF1	0.246	CD86	0.262	CBLB	0.741	PRLHR	0.356	SDF2	0.257	ARG1	0.305	NANOS1	0.389	SH3GL2	0.389	TAP1	0.361	EDN3	0.251			TMEM2	0.321	PDGFRL	0.389			HDC	0.567	MUC2	0.259	SPN
	FCGRT	0.252	TRIO	0.26	UBASH3B	0.801			GHRL	0.833			MAK	0.417	OPRM1	0.317	CBARA1	0.245	PLSCR1	0.26	IL15RA	0.741	ATP10A	0.355	MT1F	0.257	BCKDHA	0.304	DUSP7	0.388	CH25H	0.388	CD58	0.361	PIN1	0.251			CD226	0.32	OAS1	0.388			ALOX5	0.562	PRKCD	0.259	IL17F
	EPHB4	0.252	PXN	0.257	SLC5A5	0.8			SRA1	0.833			ERBB2	0.414	ITGB7	0.316	CCND1	0.245	EBI3	0.259	TCF7	0.74	GIP	0.352	MET	0.256	TYK2	0.303	KPNB1	0.383	OXT	0.388	AVIL	0.36	ABCA4	0.251			IL4R	0.319	SLC25A44	0.388			TAB3	0.561	SLC2A4	0.258	SMARCA2
	GATA4	0.252	AUH	0.257	PRPH	0.8			SAA1	0.833			CCR2	0.414	MRS2	0.316	DNAJA1	0.245	ATF1	0.259	DGKA	0.739	PIK3C2A	0.35	BHLHE40	0.255	CNBP	0.302	DRGX	0.381	EIF2AK3	0.388	FAS	0.359	DQB1	0.251			REL	0.318	CRKL	0.385			GTPBP1	0.56	TLR10	0.258	IFIH1
	GATA5	0.252	CDH11	0.256	KLHL2	0.8			TGFB2	0.833			SP3	0.414	GPR39	0.315	IL25	0.245	ATG16L1	0.259	CCL22	0.734	ENSG00000157106	0.35	NPAS2	0.255	HSD17B2	0.301	SKP1	0.38	IL28RA	0.388	TNFSF18	0.358	EGLN1	0.251			ITGB8	0.316	SETD8	0.385			SFTPA1	0.56	FGG	0.257	EDC3
	GATA6	0.252	KDR	0.256	FOLH1	0.8			SLC2A1	0.833			GAST	0.413	AHR	0.314	MMP14	0.244	CD70	0.259	EPCAM	0.73	ENSG00000157106	0.35	RPL5	0.255	HSD17B3	0.301	NEUROD1	0.38	ENSG00000175773	0.385	VTCN1	0.358	HLA-DRA	0.251			FGF18	0.316	PLCG1	0.382			SFTPA2	0.56	IRAK4	0.257	FZD4
	NAAA	0.252	CXCL10	0.255	AHR	0.8			MSX2	0.832			SIGLEC9	0.411	CLOCK	0.313	ANGPT1	0.243	GFI1B	0.259	NAAA	0.73	ENSG00000157106	0.35	GEMIN4	0.254	IL10RA	0.3	PIK3C2A	0.377	GRIK2	0.385	CLEC4M	0.358	CD40	0.249			APOBEC3F	0.316	PLK1	0.381			ICAM2	0.558	BLCAP	0.256	SERPINA1
	PHKG1	0.252	HES3	0.255	MFN2	0.8			MYOD1	0.832			IL26	0.411	PDE4C	0.309	BIRC6	0.243	HBZ	0.259	HERPUD1	0.728	ENSG00000180747	0.35	DPM1	0.252	FADD	0.3	ENSG00000157106	0.377	ENSG00000233112	0.385	REG1A	0.356	CRYAB	0.247			AZI2	0.316	CD58	0.38			RELB	0.558	HEMGN	0.256	SOAT1
	TSPYL1	0.252	MUC1	0.255	ABCA3	0.8			TAC1	0.832			SOX4	0.411	LIFR	0.307	HBG2	0.243	IGHG3	0.259	HLA-DP	0.726	ENSG00000205536	0.35	NCR2	0.252	APOD	0.299	ENSG00000157106	0.377	HSBP1P2	0.385	GALNT7	0.355	ADAM17	0.247			C19orf62	0.316	DLGAP5	0.38			CXCL2	0.554	MTDH	0.256	ITGAL
	HNF1B	0.249	LARGE	0.254	ANXA2	0.8			MET	0.832			BIRC7	0.406	CSH1	0.307	IL12A	0.243	IL18R1	0.259	IL12RB2	0.724	PIK3CD	0.35	TCIRG1	0.251	VTN	0.298	ENSG00000157106	0.377	IRAK1BP1	0.385	HLA-A	0.355	RARB	0.247			NLRP5	0.316	SOAT1	0.38			MMP8	0.551	NFKBIL2	0.256	JAK2
	BSND	0.249	HAND1	0.252	AR	0.8			AMH	0.832			NFKBIZ	0.403	RNF122	0.306	IL19	0.243	MXI1	0.259	PTPN3	0.723	SMG1	0.35	DDIT3	0.251	CXCL12	0.298	ENSG00000180747	0.377	PRL	0.384	EDAR	0.354	FGF18	0.246			NLRX1	0.316	CAND2	0.378			C8A	0.551	PSG4	0.256	BIRC3
	CNOT8	0.249	EFNB1	0.252	BEST1	0.8			COL1A2	0.832			RUNX1T1	0.402	ZNF250	0.306	MCM4	0.243	NT5C	0.259	GLIS2	0.722	HMGA1	0.349	IL27RA	0.249	ENPEP	0.297	ENSG00000205536	0.377	CRB3	0.384	CARD9	0.352	EIF3E	0.246			PHRF1	0.316	FBXL5	0.378			GBP3	0.551	RAB5B	0.256	PNN
	MKL1	0.249	ATF3	0.252	BHLHE23	0.8			CD55	0.832			SDCBP	0.402	CALHM2	0.306	NR2F1	0.243	P2RY6	0.259	GATA3	0.72	CNTFR	0.349	CD3D	0.249	IL20	0.297	FGFR2	0.377	LINGO4	0.383	SERPINB1	0.351	BHLHE22	0.246			SLC39A14	0.316	ITGAE	0.378			ESAM	0.55	AKR1B1	0.255	LIPF
	RBM39	0.249	NUP210	0.252	DNMT3B	0.8			MUC7	0.832			HCK	0.4	USP6	0.306	SFTPB	0.243	PRKCG	0.259	TEC	0.716	AKT2	0.349	TNFAIP2	0.249	PDGFRB	0.296	PIK3CD	0.377	ZNF177	0.383	SERPINB8	0.351	CHRNA4	0.246			IRAK1	0.314	ENSG00000157106	0.377			TLR6	0.549	CTSL1	0.255	CTNNB1
	REN	0.249	SOCS7	0.252	ENTPD2	0.8			TRPC1	0.832			IL15RA	0.396	TRAF3IP3	0.306	TAC1	0.243	RPN1	0.259	TGM4	0.716	RPGRIP1L	0.346	SH3GLB1	0.246	ADRB3	0.296	SMG1	0.377	EPHX3	0.383	SERPINB12	0.351	VEGFA	0.246			CD1D	0.313	ENSG00000157106	0.377			NKIRAS1	0.547	MBTPS1	0.255	GPSM1
	RNF139	0.249	CXXC1	0.251	GLS	0.8			FN1	0.832			ICOSLG	0.395	ENSG00000185602	0.306	TNFRSF11A	0.243	SERPINA5	0.259	CCNA1	0.714	SAMD3	0.344	NR0B2	0.246	CASP2	0.296	CASP8	0.376	PRRG4	0.383	SERPINB9	0.351	GRIA2	0.243			NFKB2	0.31	ENSG00000157106	0.377			NKIRAS2	0.547	NCR3	0.255	IFI16
	MST1R	0.247	HLA-DRB1	0.251	GRM5	0.8			PIK3R1	0.832			IL17RA	0.395	MSMB	0.306	WASL	0.243	SLC9A4	0.259	CCNA2	0.714	PIK3R3	0.344	RORC	0.246	MAP2K7	0.296	CSK	0.375	DBN1	0.383	SERPINB10	0.351	ASCL1	0.243			IL18BP	0.31	ENSG00000180747	0.377			CSF1R	0.542	SLC10A1	0.254	ITPR3
	TECR	0.246	PLP1	0.251	HSP90B1	0.8			PLOD1	0.832			MARCKS	0.394	IHH	0.305	IFNAR1	0.241	TAF15	0.259	GNLY	0.713	IGF2BP2	0.344	SOCS2	0.246	ELANE	0.295	POMC	0.374	PGBD1	0.383	SERPINB7	0.351	CSK	0.243			SFN	0.309	ENSG00000205536	0.377			NCF4	0.54	CISH	0.254	NCF4
	CAT	0.246	TAC1	0.251	IGFBP4	0.8			PROC	0.832			FOXP3	0.391	SCT	0.304	IGFBP3	0.241	TNFSF15	0.259	TSC22D3	0.709	PLSCR4	0.344	GSN	0.245	TNFRSF13B	0.294	BOC	0.372	NAALADL2	0.383	SERPINB5	0.351	HTR1F	0.243			CD33	0.308	PIK3C2A	0.377			TNFSF13	0.536	COL9A3	0.254	NKX2-3
	CYBB	0.246	FFAR2	0.249	ITGA2	0.8			REN	0.832			GRB2	0.391	FOXP3	0.303	NR2F2	0.241	UTS2R	0.259	CARD11	0.704	ZNF642	0.344	CCL18	0.243	NOD1	0.294	ADRB1	0.372	ERP44	0.381	SERPINB4	0.351	HBG2	0.243			STOML1	0.307	CUL4B	0.376			TFRC	0.534	CASP14	0.252	PDZK1IP1
	SMAD6	0.246	TBX21	0.249	KCNA3	0.8			MYOG	0.832			TRAF6	0.391	MCHR1	0.302	WNT7B	0.241	ZNF274	0.259	CD72	0.704	ELOVL3	0.343	CD22	0.241	GADD45A	0.294	EGFR	0.372	TRPC4	0.381	SERPINB6	0.351	SFTPB	0.243			GNB2L1	0.306	METAP2	0.375			CARD16	0.532	TGM5	0.252	PLEKHA1
	SUPT16H	0.245	CLEC11A	0.249	KNG1	0.8			VIP	0.832			LTA	0.387	CLDN15	0.302	SELP	0.24	KRT10	0.258	NOB1	0.698	SCD5	0.343	IPO5	0.241	MOG	0.293	PSEN1	0.372	GABRA4	0.38	ARPC2	0.351	HLA-DR4	0.243			INPP5D	0.306	IL4R	0.374			KIAA1618	0.529	CD1A	0.252	RAX2
	CEBPG	0.245	HBG1	0.249	LMX1B	0.8			FOXP2	0.832			AHCYL2	0.385	SSTR3	0.302	HYAL2	0.238	PLSCR3	0.255	IL17F	0.697	CREBL2	0.339	SLC22A4	0.241	JAK3	0.292	SDK2	0.372	TERF2IP	0.378	SERPINB13	0.351	PLCXD3	0.242			LILRB2	0.305	HLA-ABC	0.374			NANOS1	0.529	HLA-DP	0.252	TGFB2
	CINP	0.243	NCR3	0.249	NPPA	0.8			SLC2A2	0.832			IL25	0.385	CST8	0.3	KIF1A	0.238	IL12RB2	0.253	TGFB2	0.697	CREB3L4	0.339	CD28	0.241	FGFR1	0.291	QPCT	0.371	PSIP1	0.377	SERPINB3	0.351	PLCXD2	0.242			CD207	0.304	STAT5B	0.373			NANOS3	0.529	PON1	0.249	FAM48A
	ESRRA	0.243	NFATC2	0.249	PHB	0.8			GAST	0.832			MAGEA3	0.383	FER	0.299	LRP5	0.238	GYPB	0.252	CCL19	0.695	CREB3L3	0.339	ADA	0.24	IRF2	0.291	SCN4A	0.371	SLC8A3	0.377	SERPINB2	0.351	ENSG00000240120	0.242			KLRC1	0.304	NGFR	0.372			MAP3K1	0.527	CLEC4A	0.249	CFLAR
	CDC25B	0.243	SATB2	0.249	PMP22	0.8			EGF	0.832			FCAR	0.382	KEL	0.299	MAP2K2	0.238	ADAMTS13	0.251	SUPT7L	0.691	CREB3	0.339	MT1X	0.24	MATN3	0.291	PA2G4	0.37	BOC	0.376	SERPINB11	0.351	PLCXD1	0.242			S1PR3	0.304	RNH1	0.372			PRDM2	0.524	TNFRSF10A	0.249	IKBKG
	ALB	0.243	TCL1A	0.247	PROS1	0.8			TBP	0.832			SOCS3	0.382	PRKAR2B	0.298	PIK3CD	0.238	ADRB3	0.251	CD53	0.688	ENSG00000204282	0.339	NCOR1	0.239	MPL	0.291	SERPINE2	0.37	LATS2	0.376	2008-03-01	0.349	SLITRK2	0.242			PTPRC	0.303	CD300A	0.369			CARD9	0.522	CAPON	0.249	RUNX2
	EDARADD	0.243	HNF1B	0.246	PSIP1	0.8			PRL	0.832			TNIP3	0.381	C6orf97	0.296	PRF1	0.238	ART1	0.251	S100B	0.688	LIPC	0.337	MCHR2	0.238	MT1F	0.291	ELAVL4	0.369	LATS1	0.376	MSR1	0.347	CACNA1D	0.241			TNFSF4	0.303	FBXL17	0.367			IL1RN	0.518	ICOS	0.249	VIL1
	HESX1	0.243	BIRC5	0.246	RGMB	0.8			MAP3K7	0.832			TFG	0.38	NAB2	0.296	SKP2	0.238	CORT	0.251	IL16	0.687	ASPM	0.337	GFAP	0.238	TRADD	0.291	BTG4	0.369	SDK2	0.376	ITK	0.347	NCOR2	0.241			FOXK2	0.302	FBXO16	0.367			PMPCB	0.518	INS	0.249	ADAM17
	MAPK9	0.243	FZD8	0.246	SETD2	0.8			MYH6	0.832			SFTPB	0.379	FMO5	0.296	ZBTB16	0.238	KRT13	0.251	CCR6	0.686	ENO2	0.335	ARNTL	0.238	IL6R	0.29	ATP1A1	0.366	TNFRSF1B	0.376	IGHM	0.347	ATF4	0.241			TNFSF13	0.302	FBXW12	0.367			GZMB	0.514	TLR1	0.249	LTB
	NR2C2	0.243	HLA-DQB1	0.246	UTRN	0.8			CDX2	0.832			SART3	0.375	GPHA2	0.296	ARF6	0.236	KRT15	0.251	CCL17	0.68	HBEGF	0.335	IFNB1	0.238	SYK	0.29	STT3B	0.366	TGFA	0.376	COL2A1	0.346	KCNA1	0.241			BPY2	0.301	DOK1	0.366			CFLAR	0.514	FPR3	0.247	KLRF1
	PRDX1	0.243	NFIC	0.246	B2M	0.798			MAPT	0.832			IFNGR1	0.371	TRIM8	0.296	MEF2C	0.236	MAPK3	0.251	CCL11	0.669	IL6ST	0.335	PER2	0.236	TNFRSF25	0.29	P2RY2	0.365	CHRNA3	0.375	LOX	0.345	SST	0.241			CCR2	0.301	UBE2D1	0.363			HDAC3	0.514	MMP13	0.247	C4A
	SAC3D1	0.243	NODAL	0.246	IL1RL1	0.796			EDNRB	0.832			FASLG	0.369	GPHB5	0.296	PIK3R1	0.236	POU4F3	0.251	SH2D2A	0.669	MBOAT4	0.335	TAF4	0.236	TRAF1	0.29	PRKCE	0.364	EPB41L2	0.374	FAM48A	0.344	MAP3K5	0.241			TBCE	0.301	PIK3IP1	0.362			RIPK1	0.513	APOC3	0.246	IL17RA
	SEC23A	0.243	PLA2G1B	0.246	FSTL1	0.795			KIT	0.832			FGF1	0.369	JARID2	0.296	EFNB1	0.235	RGMB	0.251	MAP4K1	0.667	CBARA1	0.333	NTRK1	0.236	DUSP1	0.289	LAMA2	0.364	GABRG3	0.374	HLA-B57	0.344	TRIO	0.24			TRAF3	0.301	ANGPTL5	0.362			CCL17	0.512	CLEC11A	0.246	IRF7
	SEC24B	0.243	SOCS6	0.246	IL11RA	0.795			AR	0.832			FCGR2C	0.367	MBOAT4	0.296	KLF4	0.235	TEC	0.247	MMP10	0.667	HMGA2	0.333	ZFPM2	0.236	CD46	0.289	MFN2	0.363	GABRB3	0.374	PTGS1	0.344	VCAM1	0.24			PTPN6	0.3	TOP2B	0.358			CD44	0.508	RIPK2	0.246	PPIH
	IL6R	0.242	XPO1	0.245	IL10RA	0.794			GHR	0.832			TNFSF8	0.366	NAALADL2	0.296	LMO2	0.235	CD207	0.246	INS	0.663	BZRAP1	0.331	TNFRSF10B	0.235	SERPINB5	0.289	TNFRSF9	0.363	GABRE	0.374	PTPN2	0.342	APBB1	0.24			FLT3	0.299	CDKN2C	0.357			TRAF1	0.508	HMMR	0.246	TGFB1
	SERPINE1	0.241	HLA-C	0.245	ORM1	0.79			BMP4	0.832			RPTOR	0.362	OTP	0.296	SOX4	0.235	CD276	0.246	HLA-A*2410	0.659	MAPK3	0.33	SCD5	0.235	DNTT	0.288	FEZ1	0.362	GABRG1	0.374	STAT4	0.341	IFNAR1	0.24			SELL	0.299	CCL22	0.355			C8G	0.507	KLK7	0.246	HLA-DR4
	IGF1R	0.241	PLAT	0.243	CD2	0.789			PRLR	0.832			MMAB	0.361	TEAD3	0.296	TSL-A	0.235	CD46	0.246	IFNGR1	0.659	GPR77	0.329	SH2D1A	0.235	UBC	0.288	TPM3	0.362	GABRA5	0.374	PPARGC1A	0.34	IGFBP3	0.24			LIF	0.299	CCND2	0.355			ATF2	0.502	RTN3	0.246	MMP1
	MLF1	0.241	CCL4	0.243	VIL1	0.786			DECR1	0.832			SAA1	0.36	PLOD1	0.295	PRKCD	0.234	FANCI	0.246	IRX2	0.657	QRFPR	0.329	CEBPE	0.234	UBIAD1	0.288	PLEK	0.36	GABRA6	0.374	RORC	0.34	ITGA4	0.24			ADARB1	0.297	KLRD1	0.353			B2M	0.502	LGALS13	0.245	S100A9
	TNFRSF10B	0.241	CD86	0.243	TH1L	0.786			MYC	0.832			CTXN2	0.356	CYP11A1	0.294	CCL7	0.232	FANCM	0.246	SCD5	0.647	GYS1	0.327	PDGFB	0.234	USF2	0.287	BECN1	0.359	GABRR1	0.374	IL7R	0.34	KITLG	0.238			STX17	0.296	RPL5	0.353			LCN2	0.499	NBN	0.245	ATF4
	XIAP	0.241	CGA	0.243	STAT2	0.785			RICTOR	0.832			TMCC1	0.356	MMP2	0.294	ABL1	0.232	GAB1	0.246	NFKB2	0.641	GNRH2	0.326	LRP5	0.232	CD28	0.287	SOD1	0.357	GABRR2	0.374	CYP24A1	0.34	MAPK1	0.238			B3GNT3	0.296	IL12B	0.352			SPINK1	0.499	NFKBIE	0.245	FADD
	DGCR2	0.24	DKK2	0.243	ORM2	0.783			SST	0.832			TTC9B	0.356	MMP9	0.293	F5	0.232	KDR	0.246	BLCAP	0.641	GNRHR	0.326	NCKIPSD	0.232	CD86	0.287	MAP2K3	0.356	GABRR3	0.374	FABP4	0.34	BTK	0.238			TOR3A	0.296	TBL1X	0.351			SPG7	0.495	OPRM1	0.245	IGHM
	PTPRC	0.24	SOD2	0.243	HFE2	0.779			IDE	0.832			FLT3LG	0.352	ARNTL	0.291	HBG1	0.232	NPY2R	0.246	HEMGN	0.641	GNRHR2	0.326	PIBF1	0.232	CXCL13	0.287	EGLN3	0.355	GABRA2	0.374	NFKBID	0.339	SOX9	0.237			TRBV61	0.296	CSF3R	0.35			CXCL6	0.494	TNFRSF25	0.245	RAC3
	DYNLL1	0.238	ELF4	0.242	CYFIP2	0.778			TNXB	0.832			IRF2	0.35	CSHL1	0.289	NANOG	0.232	GZMB	0.245	MTDH	0.641	CD19	0.325	TFDP1	0.232	C1QTNF5	0.286	NF2	0.353	ZDHHC3	0.374	TRGC1	0.338	ZBTB16	0.236			RELB	0.295	PRG3	0.35			TEC	0.494	A2M	0.243	CD27
	ALDOB	0.238	SERPINE1	0.241	MMP12	0.777			BDNF	0.832			ISOC1	0.348	CNTFR	0.288	CBX5	0.23	IGF1R	0.245	NFKBIL2	0.641	KLF6	0.324	RUNX2	0.231	ETV4	0.286	BEX5	0.353	UTP23	0.374	IL22	0.337	GJB1	0.236			MMP12	0.294	SARNP	0.35			SELL	0.493	ANGPT2	0.243	PDC
	ARAF	0.238	GZMB	0.241	TFCP2	0.774			SLC7A2	0.83			ELF1	0.348	BAMBI	0.288	CYBB	0.23	PROKR2	0.241	RAB5B	0.641	PAPPA2	0.324	NAAA	0.23	FRZB	0.286	TTLL7	0.353	PHOX2B	0.372	CIITA	0.337	ISYNA1	0.236			CD79A	0.293	PTPN3	0.349			BAMBI	0.492	CAMP	0.243	CYSLTR2
	CLCNKA	0.238	IFNGR1	0.241	ITGA5	0.774			PLA2G1B	0.83			TAB1	0.348	HTR1B	0.288	RAC2	0.23	ALOX5	0.241	CCR4	0.64	PTPRU	0.324	ACPP	0.23	TNFRSF9	0.286	CDK5R1	0.353	TRPC5	0.371	ITGAE	0.337	GLI1	0.236			SOCS7	0.293	RAG2	0.348			G0S2	0.492	SPN	0.243	STEAP4
	EFNA3	0.238	IGF1R	0.241	ISYNA1	0.773			RBP4	0.829			HIST1H2BN	0.348	GALR1	0.286	BST2	0.229	CD1B	0.241	SNRPN	0.639	BTG3	0.323	HSPH1	0.23	RASGRP3	0.285	ISLR2	0.353	CUX2	0.37	HLA-A*2410	0.337	EGR2	0.235			CD34	0.292	LHCGR	0.347			IRG1	0.492	CD69	0.241	GK
	GJA4	0.238	NUDT6	0.241	CD33	0.772			IL7	0.829			NRAS	0.348	B2M	0.285	CCL4	0.229	CFHR3	0.241	GZMH	0.634	PRLH	0.322	IRS4	0.23	SOCS1	0.285	RALGPS2	0.353	BEX1	0.37	BCL2L11	0.337	PPP1R1B	0.235			IKZF3	0.292	PDE11A	0.347			TLR8	0.489	CD1D	0.241	HSF1
	GLRA1	0.238	PPARGC1A	0.241	PDGFA	0.77			TNFRSF13C	0.828			PDCD5	0.347	IRS2	0.285	DNMT1	0.229	CXCL11	0.241	LY75	0.631	CA10	0.322	RBM3	0.23	NR3C1	0.284	PIN1	0.353	ENSG00000231880	0.369	TRAF3	0.336	CDKN1A	0.235			CRISPLD2	0.291	IL11RA	0.346			TNIP3	0.489	LGALS4	0.241	PDE6B
	GPX1	0.238	HPS4	0.24	APCS	0.769			MAP2K1	0.827			ELF4	0.347	DLK1	0.284	F2	0.229	CXCL9	0.241	IL3RA	0.629	GSK3A	0.322	CBFB	0.229	CD80	0.284	SLIT3	0.352	CREM	0.369	C5	0.335	EFNB1	0.235			IRF6	0.291	BCOR	0.345			TLR10	0.489	POU2F1	0.241	LDLR
	JUND	0.238	KRIT1	0.24	CSF1R	0.766			UBA52	0.825			SOCS4	0.347	PIAS3	0.284	MAP2K4	0.229	EVI2A	0.241	KIR2DL4	0.628	IGFBP1	0.322	NFKBIL1	0.229	CTSB	0.284	NAIP	0.351	HSPB7	0.369	FCN2	0.335	KLF4	0.234			RAPGEF1	0.291	FCAR	0.345			FCER2	0.488	STAT1	0.241	C3
	MAPK8	0.238	LRP8	0.24	FUT2	0.766			GLI2	0.825			CSAD	0.346	PTPRN2	0.283	PPARGC1A	0.229	FANCA	0.241	KIR2DL3	0.624	MBNL1	0.321	CCR4	0.228	PAX8	0.284	NTN1	0.349	WIPF1	0.369	AKT1	0.334	PDX1	0.234			WAC	0.291	RRAGA	0.345			IKBKE	0.488	CD82	0.24	SYK
	MAPKAPK2	0.238	VDR	0.238	KL	0.766			TNFRSF6B	0.824			IL17RC	0.345	MC4R	0.282	PTPN6	0.229	HERC2	0.241	KIR3DL1	0.624	CSF1	0.321	FYN	0.228	PKN1	0.284	SH3RF1	0.347	CDKL5	0.368	NLRP3	0.333	PSEN2	0.234			CASR	0.29	ZNF346	0.345			MAP2K7	0.486	SPI1	0.24	BTK
	MMP3	0.238	ENSG00000230883	0.238	MS4A1	0.765			TFPT	0.824			FCGR2A	0.342	REN	0.28	SOD2	0.229	IL18RAP	0.241	TNFSF13	0.621	GHRHR	0.321	MT1G	0.228	NGFR	0.283	SERPINI1	0.347	PIK3CA	0.367	LTA4H	0.332	SLITRK1	0.234			HLA-DR4	0.29	CLU	0.343			ENSG00000230883	0.484	ACAN	0.24	HLA-DRB1
	OLR1	0.238	EZR	0.238	IL1RAP	0.763			SMPD1	0.824			MAPK14	0.339	CASR	0.279	THRSP	0.229	MAPK8	0.241	NGFR	0.619	JAK3	0.321	SPRR2D	0.228	ATP6V0A2	0.283	SERPINF1	0.346	ENSG00000157106	0.367	TRAF1	0.332	PON2	0.232			TGFB1	0.289	SILV	0.343			MAPK10	0.484	CNTN3	0.24	SREBF1
	PDGFA	0.238	KLK8	0.238	CCR6	0.763			SMPD2	0.824			TCHH	0.339	NPAS2	0.279	CKS1B	0.227	MGC42105	0.241	FKBP1A	0.618	TNMD	0.321	ZNF91	0.227	BACE1	0.282	MYLIP	0.344	ENSG00000157106	0.367	S100A7	0.332	HBG1	0.232			ARHGEF7	0.288	CTXN2	0.341			SPACA5	0.484	IL12A	0.24	ENPEP
	PLAU	0.238	PTPRC	0.238	LY96	0.763			GADD45B	0.824			NR1H3	0.338	THRA	0.278	FOXP3	0.227	PALB2	0.241	VTCN1	0.618	GPR101	0.319	NGFR	0.226	CD40LG	0.282	NCOR1	0.344	ENSG00000157106	0.367	EBI3	0.332	REL	0.232			CSRP2	0.288	FZR1	0.341			IL27	0.481	MME	0.24	LTK
	PRRX2	0.238	ZNF569	0.238	ADCY10	0.762			MAP2K3	0.824			CES7	0.337	UTS2	0.277	IL5RA	0.227	PTPN2	0.241	RGMA	0.615	KLF10	0.319	CLEC4A	0.226	SOD2	0.282	AGER	0.344	ENSG00000205536	0.367	LTB4R	0.332	ADRB2	0.232			GART	0.288	TMCC1	0.341			MMP10	0.479	HMOX1	0.238	AZU1
	RASGRP1	0.238	VIPR2	0.236	ITGB1	0.762			TANK	0.824			CES1	0.337	PTH2	0.276	NPY	0.227	REG1A	0.241	LAG3	0.611	CORT	0.319	HMGB2	0.224	IL26	0.281	TOB2	0.343	PIK3CD	0.367	MAP3K8	0.332	REST	0.232			P2RX2	0.288	TTC9B	0.341			ACVRL1	0.478	BCS1L	0.238	AIM1
	RFPL3S	0.238	WNT8B	0.236	THBD	0.761			IL21	0.823			CES2	0.337	EP300	0.276	PIM2	0.227	ARPC2	0.238	HSH2D	0.611	LCE1B	0.319	CCL22	0.224	CALCB	0.28	IL9	0.343	PIK3C2A	0.367	CORO1A	0.332	RHO	0.232			PBRM1	0.288	NAMPT	0.34			NAIP	0.477	BIRC6	0.238	EFEMP1
	SMAD1	0.238	HMOX2	0.235	CCL22	0.758			SH2D1A	0.823			CES3	0.337	LPL	0.276	CCNB2	0.226	CRYAA	0.238	CABIN1	0.608	SPATA6	0.319	NRG2	0.224	RAD50	0.28	NHLH2	0.342	ENSG00000180747	0.367	TNFSF9	0.331	ATXN2	0.232			PXK	0.288	IL1R1	0.34			NR3C1	0.473	DNPEP	0.238	IGHG3
	IL2	0.236	BANF2	0.235	IDO1	0.758			TRPC4AP	0.823			CES4	0.337	PELP1	0.272	ENG	0.226	DEFB103B	0.238	PTPN6	0.608	MIF	0.318	TARDBP	0.224	BAT1	0.279	PTPRR	0.341	SMG1	0.367	HAVCR2	0.331	HLA-DRB1	0.232			CSF3R	0.287	CD9	0.339			ACVR2A	0.473	LYZ	0.238	MMP3
	TGFB1	0.235	CD80	0.235	C3	0.758			MMP17	0.823			CES8	0.337	SEMA7A	0.272	SELE	0.226	FANCB	0.238	CCL1	0.607	POU1F1	0.318	CFHR1	0.224	CARD9	0.279	ISYNA1	0.34	PIK3CB	0.367	BACH2	0.33	FRS2	0.23			TYMP	0.286	SYTL2	0.336			CD33	0.471	SP1	0.238	MXI1
	USF2	0.235	HHAT	0.235	MRC1	0.755			TK1	0.822			ENSG00000213912	0.337	PCSK4	0.272	SOX2	0.226	FANCF	0.238	PAG1	0.603	SPARC	0.317	FPR3	0.224	COAA	0.279	NANOS2	0.34	NOTCH4	0.365	LTB	0.33	PRPH2	0.23			SPI1	0.286	CDH20	0.335			CCL22	0.47	STAB1	0.238	SH2B1
	ADAMTS4	0.235	CEBPD	0.234	CD1A	0.746			WISP1	0.822			ESD	0.337	ATP6V0D1	0.272	KCNQ1	0.224	IL27	0.238	LAX1	0.603	ADRA2A	0.315	IGF2	0.224	EDN1	0.279	NANOS3	0.34	NEGR1	0.364	NRG1	0.33	OTX1	0.23			CNTN3	0.286	NCF4	0.335			TIMP2	0.47	TAC1	0.238	SLC9A4
	CARD8	0.235	IGBP1	0.234	NANOS2	0.746			IRS1	0.822			SFTPC	0.337	FSTL3	0.272	CCR5	0.224	IRF5	0.238	LIME1	0.603	OSM	0.313	TACR3	0.224	FLG	0.279	PLAU	0.34	POMC	0.363	KLRD1	0.329	APC	0.23			NFKBIB	0.286	NDUFA12	0.335			RPAP2	0.469	APBB1	0.236	SAA4
	CLCNKB	0.235	CXCR4	0.232	TFRC	0.746			TNFRSF14	0.822			IL22	0.335	PPP2R5B	0.272	MECP2	0.224	ITCH	0.238	SIT1	0.603	PTPN3	0.312	BMP3	0.223	HLA-DR4	0.279	RCAN1	0.339	CHRNA2	0.363	HERC2	0.328	HLA-DQB1	0.23			ZC3HAV1	0.285	PER2	0.335			GFAP	0.465	IGFBP3	0.236	SH2D1A
	CLDN5	0.235	GDI1	0.232	XG	0.746			HLA-B	0.822			PI3	0.334	HDC	0.272	RAB5A	0.224	ITGB1	0.238	TRAT1	0.603	PON3	0.311	CREB1	0.222	MAP3K14	0.279	EGR3	0.339	ADRB3	0.363	GFI1	0.327	PLA2G1B	0.229			NKG7	0.285	PTGS1	0.335			ATG16L1	0.461	PIP4K2A	0.236	IGF1R
	ERC1	0.235	SLC18A3	0.232	MAP3K8	0.744			IL12RB1	0.821			ITCH	0.333	AVPR1B	0.272	RAG2	0.224	MUC4	0.238	CD33	0.599	CHRM3	0.309	KRAS	0.221	MRAP	0.279	IL1A	0.338	ANKK1	0.363	MLLT1	0.327	XPO1	0.229			C4B	0.285	SHARPIN	0.335			DEFB104A	0.459	PPAP2B	0.236	ABCA1
	ITCH	0.235	LRP6	0.23	SETBP1	0.744			TH1L	0.821			Ly49	0.331	MIPOL1	0.272	SPEM1	0.224	PPA1	0.238	CD276	0.598	VCAM1	0.308	KRT16	0.221	SFTPA1	0.279	SLC2A4RG	0.338	LRFN5	0.358	GPR44	0.326	CDK5	0.229			IGDCC4	0.285	HOXA9	0.334			PMAIP1	0.459	S100A8	0.236	IL3
	RCAN1	0.235	RUNX2	0.23	CCR1	0.742			KITLG	0.821			FCGR3B	0.328	NUDT6	0.272	CDKN1C	0.223	TINF2	0.238	LIF	0.598	IARS	0.308	RPS6KA2	0.221	ZNF85	0.279	OSM	0.337	LINGO2	0.358	IL3RA	0.326	IL7	0.229			MAGEA12	0.285	S100B	0.334			BCL2A1	0.458	CARD8	0.235	GFAP
	RPL28	0.235	SMN1	0.23	SOCS2	0.742			TGFBI	0.821			PRKCA	0.328	WT1	0.269	IL12B	0.223	CCL20	0.236	THY1	0.597	COMMD7	0.307	FUS	0.218	THPO	0.278	LAMB3	0.337	MXRA5	0.358	ASB1	0.324	BIRC5	0.229			RTP3	0.285	LHX8	0.332			DIRAS1	0.458	CXCL12	0.235	CD44
	RPS14	0.235	FGF20	0.229	CCL3	0.74			IFNGR2	0.82			CEBPB	0.328	AGRP	0.268	ITGB1	0.223	IGF1	0.236	VCAM1	0.597	HBP1	0.307	ESM1	0.218	CEBPD	0.278	EP300	0.335	GADD45B	0.358	CD300E	0.324	CCL4	0.229			PVRL1	0.284	PLSCR1	0.332			EFCAB8	0.458	JUNB	0.235	PLAT
	SOCS7	0.235	TFEB	0.229	TEC	0.74			GPR84	0.82			CR1	0.328	NCAM1	0.268	SMN1	0.223	ZFP36L1	0.236	BOC	0.593	DDX41	0.307	LRRC4B	0.218	CNTF	0.278	CASP9	0.333	DNMT1	0.358	CEBPB	0.323	TWIST1	0.229			APCS	0.284	RIMS1	0.332			KLK2	0.458	RSAD2	0.235	CDKN1A
	TCEB2	0.235	DNTT	0.229	TPSG1	0.732			CD69	0.82			ZFP36L1	0.328	CDKN1B	0.267	ACSL1	0.221	MADCAM1	0.235	IL13RA1	0.593	KCTD15	0.307	AGTR2	0.217	DKK1	0.278	PTK2B	0.333	FSHB	0.357	CXCL11	0.323	UBE2I	0.229			PRMT1	0.284	SPRED1	0.332			RAG2	0.457	DAOA	0.234	EDARADD
	TINF2	0.235	MARK2	0.229	SH2D1A	0.732			CD1A	0.82			GATA2	0.327	MLST8	0.267	CD8A	0.221	CDIPT	0.235	LATS1	0.593	RRS1	0.307	MLANA	0.217	FCGR2A	0.278	PKLR	0.333	ARNTL	0.354	TBK1	0.322	DNMT1	0.229			B3GAT1	0.283	SMAD6	0.33			TGFB2	0.457	MNDA	0.234	SIK2
	ZNF41	0.235	TMEM131	0.228	IL1R2	0.731			OSM	0.819			IL24	0.325	NGFR	0.265	CLIC1	0.221	ANG	0.235	LATS2	0.593	SGTB	0.307	ANKS1A	0.216	TERT	0.278	OPRD1	0.333	EGLN2	0.353	IRF3	0.321	SOD2	0.229			C4A	0.283	GYPE	0.329			GIF	0.454	PIK3C3	0.234	SOD2
	CDKN1B	0.234	HIF1A	0.228	IL26	0.73			NCAPG2	0.819			BAMBI	0.325	GFRA3	0.265	GRIK1	0.221	ARHGEF1	0.235	SDK2	0.593	PLSCR1	0.306	SPRR1B	0.216	ITGB8	0.277	HDAC2	0.333	CAPON	0.352	NOD1	0.319	UBB	0.229			ISYNA1	0.283	MAPK3	0.329			CD19	0.45	SLC5A11	0.234	SPECC1L
	CLEC18A	0.234	HLA-A	0.228	RDH11	0.73			CYFIP2	0.819			FABP6	0.325	NTRK2	0.265	LOX	0.221	BCL11A	0.235	TNR	0.593	PTPN11	0.306	TP53	0.215	SELL	0.277	ACTG1	0.332	SIK1	0.352	IRF4	0.319	CYBB	0.229			KIAA1618	0.283	OCA2	0.329			NCF1	0.45	TRIM27	0.234	PTGFR
	LCN8	0.234	NOTCH1	0.228	ZCCHC11	0.728			APLN	0.818			LAIR1	0.325	GFRA1	0.265	MPL	0.221	CNTNAP1	0.235	DUSP2	0.589	PDE3A	0.305	TGFA	0.215	TNFSF8	0.277	BANF1	0.332	SYN2	0.351	NCR1	0.318	HLA-C	0.229			NANOS1	0.283	PGF	0.329			PDGFRB	0.448	APOE	0.232	BOK
	TERT	0.234	TBX19	0.228	CXCR2	0.728			MMP21	0.818			TNFRSF6B	0.325	GFRA2	0.265	OMD	0.221	NPY1R	0.235	PPP3CA	0.589	COL3A1	0.303	BTK	0.215	ADRB2	0.277	RRAS	0.33	CRB1	0.351	TNFRSF8	0.318	NPM1	0.228			NANOS2	0.283	UBE2D3	0.329			CD207	0.448	AQP9	0.23	BTC
	UBA5	0.234	TNFRSF1A	0.227	PRKG1	0.726			TAB2	0.818			PRG3	0.324	GFRA4	0.265	S100A12	0.221	PHOX2B	0.235	PPP3CB	0.589	TFAP2B	0.302	CKAP2	0.215	ANKRD2	0.277	HES1	0.329	SLC2A1	0.35	RAG1	0.318	FUS	0.228			NANOS3	0.283	PTPN18	0.326			MAPK1	0.447	IVD	0.23	BTG3
	DLL4	0.232	LOX	0.227	PRKG2	0.726			ARHGDIB	0.818			CEACAM8	0.324	NTRK1	0.265	TFRC	0.221	TAF4	0.235	PPP3CC	0.589	TYRP1	0.302	FGF1	0.215	HLA-DQB1	0.277	WNT1	0.328	PAX6	0.349	KLRK1	0.318	AXIN1	0.228			NOS1	0.283	DERL2	0.326			NDUFAB1	0.447	RAB27B	0.23	CORT
	ACVR1	0.232	SOD1	0.227	MT1A	0.725			LBP	0.818			C5orf53	0.324	NTRK3	0.265	TNFSF15	0.221	TERF1	0.235	PPP3R2	0.589	SDC3	0.301	IL22	0.215	HLA-DRB1	0.277	BEX4	0.328	FTO	0.349	IL24	0.317	IL18	0.228			NOS3	0.283	TMEM97	0.326			LOC723805	0.446	TRAF4	0.23	EIF6
	BCL11A	0.232	IFNA2	0.226	MKS1	0.724			MMP28	0.818			ENSG00000231925	0.324	DEAF1	0.263	AREG	0.219	ZFPM2	0.235	EOMES	0.587	RXRA	0.3	PTPRG	0.215	INHBE	0.277	KLK10	0.327	ALDH1A3	0.347	HMGB1	0.315	IL7R	0.228			MYOD1	0.282	CORO7	0.326			MOCOS	0.441	TSHR	0.23	PPP2R1B
	DEFB1	0.232	NPB	0.226	CSH1	0.723			NFAT5	0.818			SIRPA	0.323	DBT	0.26	STMN2	0.219	MAPK14	0.234	KLRC2	0.584	LPO	0.299	STAB1	0.215	ITGAX	0.277	KLF7	0.327	KIF17	0.346	ERBB3	0.314	CD86	0.228			FCGR2A	0.282	MAEL	0.326			EDN1	0.441	LGALS1	0.229	APOBEC3F
	EIF4G1	0.232	NNAT	0.224	CSH2	0.723			DDR2	0.817			DEFB1	0.32	HIF1A	0.259	CACNA2D1	0.218	NOD1	0.232	IL5RA	0.574	MPO	0.299	IL18RAP	0.213	KDSR	0.277	PRDM2	0.327	PRKCG	0.346	OTUD5	0.313	BIK	0.228			NOD2	0.281	PCGF1	0.326			CXCR1	0.44	APP	0.229	APOE
	LIFR	0.232	CD40	0.224	CSHL1	0.723			SLC9A8	0.817			FOSL1	0.32	RALGAPA1	0.259	HDAC1	0.218	BRIP1	0.232	C12orf44	0.573	CASP1	0.299	PPAP2B	0.213	LHCGR	0.277	RTN4R	0.325	HDAC5	0.344	CORT	0.313	PTPN6	0.228			EIF4EBP1	0.28	PSMF1	0.326			MUSK	0.439	CDH2	0.229	GGT1
	MAP3K8	0.232	ERBB2	0.224	PLA2G2A	0.723			PLA2G4A	0.817			NFKBIB	0.319	GPR50	0.258	IL13RA2	0.218	CBFB	0.232	GZMK	0.573	FEZF1	0.299	CD164	0.213	LRCH1	0.277	EPS8	0.325	EPHA8	0.342	SHARPIN	0.313	RAN	0.228			IL13	0.28	DDX39	0.324			CCL1	0.438	GAD2	0.229	TIMM8B
	PKLR	0.232	HDAC1	0.224	CXCL5	0.722			LY6E	0.816			IL13RA2	0.317	NPAS1	0.258	INSR	0.218	FHL2	0.232	GZMM	0.573	RPS6	0.299	HSD11B2	0.213	OLIG3	0.277	NCSTN	0.324	CRH	0.341	ALDH1A2	0.313	IL23A	0.227			MORF4	0.28	FBXL12	0.324			CCL3L1	0.437	HLA-DQB1	0.229	PTPRC
	PPM1A	0.232	IFNB1	0.224	CCL1	0.72			ANGPTL4	0.816			STAMBP	0.317	ZFHX3	0.258	KRAS	0.218	ITGAE	0.232	TRIM52	0.573	LPIN1	0.298	CCL26	0.212	PADI4	0.277	CBFA2T3	0.323	TPR	0.341	PTGDR	0.313	MPZ	0.227			EP300	0.279	FBXL13	0.324			TP53	0.434	ABCB1	0.228	CD74
	RPL11	0.232	NKX2-5	0.224	IL18R1	0.719			ACAT2	0.816			ADCY10	0.314	ITGA9	0.258	KRT16	0.218	MUC3A	0.232	EPOR	0.567	RPS6KB1	0.298	ZHX2	0.212	PDZD2	0.277	CRMP1	0.323	PHOX2A	0.34	AIF1	0.313	HDAC3	0.227			LMO2	0.279	FBXL14	0.324			CRADD	0.432	ANXA11	0.228	HMCN1
	SLC12A1	0.232	STRA8	0.224	IL2RG	0.719			CD59	0.816			NOS2	0.314	HPGD	0.258	MUC5B	0.218	MUC5B	0.232	GABRQ	0.566	MITF	0.298	EWSR1	0.21	PIP4K2C	0.277	DYRK2	0.323	SLC1A3	0.339	CXADR	0.313	CRP	0.227			CREBBP	0.278	FBXL16	0.324			PTGES2	0.43	COL9A2	0.228	ARMC9
	TAB2	0.232	BCR	0.223	CCL8	0.718			FCGRT	0.815			PTAFR	0.314	IGF2BP1	0.258	NFKBIA	0.218	NCR2	0.232	CDC34	0.564	PIK3CG	0.298	LY9	0.21	PSEN2	0.277	SYT4	0.322	ZSCAN21	0.338	BTLA	0.311	NF2	0.227			GATA3	0.278	FBXL18	0.324			PPARG	0.428	HLA-C	0.228	CX3CR1
	UMOD	0.232	MBOAT4	0.223	ELANE	0.715			S100A11	0.815			ZNF318	0.314	CSRP1	0.258	PPARGC1B	0.218	PTPN1	0.232	ENSG00000217792	0.564	NPY5R	0.296	SPRED1	0.21	SLC39A14	0.277	INPPL1	0.322	DOK6	0.338	TEAD1	0.31	RCC1	0.227			IGFBP3	0.278	FBXL19	0.324			MAP2K3	0.427	SLC20A1	0.228	MMP9
	DLX4	0.23	ALB	0.221	CD27	0.714			ADAM12	0.815			ZFP36L2	0.313	PRB3	0.258	RET	0.218	RAD51C	0.232	KIR2DS4	0.564	PPYR1	0.296	EP300	0.208	ST6GALNAC5	0.277	SALL2	0.322	CAMK1G	0.338	HBEGF	0.309	SMAD1	0.226			PLSCR1	0.278	FBXL22	0.324			AIM2	0.426	TLR3	0.228	OSTC
	DLX6	0.23	CALCR	0.221	CCL18	0.71			STK39	0.815			MAPK9	0.313	STX16	0.258	RHO	0.218	TLR9	0.232	KIR3DL3	0.564	APPL1	0.295	AKT1	0.208	TAB3	0.277	UPK2	0.322	RPS6KA3	0.338	ADRB2	0.309	CTNNB1	0.226			UBA7	0.278	FBXL6	0.324			PRKCE	0.425	F9	0.227	SCD
	ACVR1B	0.23	INSR	0.221	TRAF2	0.707			RAMP2	0.815			NFKBIE	0.312	TPH1	0.257	SHB	0.218	LRRC23	0.23	KIR3DX1	0.564	FGF19	0.294	INPP5D	0.208	TIFA	0.277	PICK1	0.32	ZNF219	0.338	TNFSF10	0.308	KAT5	0.226			NLRC5	0.276	FBXL8	0.324			TIMP3	0.425	GZMB	0.226	IGHV4-39
	ADA	0.23	PTCH1	0.221	CASP3	0.707			CCR1	0.815			PTPN1	0.311	OTX2	0.257	VCAN	0.217	DGCR2	0.23	IFNAR2	0.563	HNF1B	0.294	RSAD2	0.208	SIT1	0.276	UBE2L3	0.319	F8A2	0.338	KIR2DL2	0.308	VDR	0.226			HOOK3	0.276	FBXO10	0.324			KL	0.424	PCCB	0.226	LHX3
	KLKB1	0.23	SLC39A4	0.221	IL20	0.706			CALCRL	0.815			CYFIP2	0.31	EPOR	0.254	CALM1	0.216	FANCG	0.23	ERVWE1	0.562	GPRC6A	0.294	FOXP3	0.206	PAG1	0.276	MAPK11	0.319	SGTB	0.335	JAK3	0.307	ABCA1	0.226			PDLIM5	0.276	FBXO21	0.324			PALM3	0.424	NPL	0.226	CD79A
	MYLK	0.23	TDGF1	0.221	SPINK1	0.703			SLC34A2	0.815			MAP3K8	0.309	PRF1	0.254	CDC42	0.216	IL23R	0.23	CCL4	0.561	RAB3IP	0.294	SLC20A1	0.205	PKD2	0.276	IAPP	0.318	METRN	0.335	CNTN3	0.307	PTPRC	0.226			SAMD9	0.276	FBXO22	0.324			IL10RB	0.423	PKD2	0.226	SLC2A9
	NEDD4L	0.23	EGR1	0.219	RELB	0.702			SLC10A1	0.815			ALDH18A1	0.308	PIK3R1	0.252	CTNNB1	0.216	MUC2	0.23	PGM3	0.561	NEUROD1	0.293	ATP6V0A2	0.205	BGLAP	0.276	GAB2	0.318	GPR139	0.335	BAMBI	0.306	EDNRB	0.224			BCL2L1	0.275	FBXO24	0.324			ORM1	0.422	LILRB4	0.226	HMOX2
	OAT	0.23	APOE	0.219	NFKB2	0.701			SLC5A11	0.815			IRAK1	0.308	FGF3	0.252	EGFR	0.216	TARDBP	0.23	RPS3	0.559	H6PD	0.293	HOXB4	0.205	CBLB	0.276	TNFRSF21	0.318	RRS1	0.335	2001-03-01	0.305	ABP1	0.224			IL18RAP	0.274	FBXO28	0.324			IL32	0.422	NRD1	0.226	AKT3
	RNF2	0.23	CDKN1A	0.218	BLCAP	0.701			SMARCA2	0.815			NAAA	0.306	GATA4	0.252	MYH14	0.216	ARHGDIA	0.229	IL12A	0.553	LDLCQ3	0.291	ITSN1	0.205	CD34	0.276	ROCK1	0.318	CELSR2	0.335	ZBTB32	0.305	CD80	0.224			DRB52	0.272	FBXO30	0.324			ORM2	0.422	PTPN6	0.226	SAA1
	RPS10	0.23	ESR1	0.218	HEMGN	0.701			FOXC2	0.815			ME1	0.305	MRGPRX2	0.252	SOX17	0.216	CTSL1	0.229	TXLNA	0.553	CFL2	0.291	TLR9	0.205	CTLA4	0.276	TRPC3	0.318	CLCF1	0.333	TIRAP	0.304	FABP5	0.224			APOH	0.271	FBXO31	0.324			CX3CL1	0.419	SH2D1A	0.226	HERC2
	SGK1	0.23	BCL2	0.218	MTDH	0.701			CAP2	0.815			ATF1	0.304	NKX2-1	0.252	HRAS	0.215	FRY	0.229	FCER1G	0.548	FANCB	0.291	LILRB4	0.204	HLA-C	0.276	OMG	0.315	HTR4	0.331	IL19	0.304	MYOD1	0.224			CDK14	0.271	FBXO34	0.324			THPO	0.419	NCOR1	0.224	POLDIP3
	TET2	0.23	CASP3	0.218	NFKBIL2	0.701			DEFB4A	0.813			SF1	0.304	KDR	0.251	INS	0.215	GALC	0.229	IL13RA2	0.548	PDX1	0.291	GRB10	0.202	IRF3	0.276	RASGRP1	0.315	HES1	0.328	CXCR5	0.303	VSX2	0.224			SAMHD1	0.271	FBXO36	0.324			IFNAR2	0.419	PFDN4	0.224	IGFBP2
	MAPK1	0.229	COPB1	0.218	RAB5B	0.701			ESAM	0.811			FAM65B	0.303	NR3C2	0.251			IRAK2	0.229	TNFSF18	0.548	OPRD1	0.29	FSTL1	0.201	LAT	0.276	P2RX2	0.314	GFRA3	0.328	IL27RA	0.303	HIST2H2BE	0.224			CCNG1	0.271	FBXO39	0.324			THBD	0.419	TG	0.223	REG1A
	TYMP	0.229	EGFR	0.218	CCL13	0.7			MUSK	0.811			WDFY1	0.303	LMO2	0.249			MYF5	0.229	RAG1	0.546	CD4	0.289	SELL	0.201	LAX1	0.276	ADRA2C	0.314	GFRA2	0.328	FCGR1A	0.302	SNCA	0.223			IL17RC	0.271	FBXO41	0.324			PRKCQ	0.418	CAP2	0.223	CFHR3
	ABCC6	0.229	GALC	0.218	CCL7	0.698			CCL22	0.811			IL17D	0.303	NF1	0.249			NCR3	0.229	ADAD1	0.542	IL2RB	0.289	GMPS	0.201	LIME1	0.276	TGFB2	0.313	GFRA4	0.328	ITGA4	0.302	TYR	0.223			ITPR3	0.271	FBXO42	0.324			PRKCD	0.418	ABP1	0.223	LRP8
	BAT1	0.229	HRAS	0.218	MAP2K1	0.691			DUT	0.808			GOT2	0.302	GH1	0.248			PMPCB	0.229	TCEAL1	0.54	IKBKB	0.289	HERPUD1	0.201	PSEN1	0.276	INTS6	0.313	SH3GLB1	0.327	ITFG1	0.302	RARA	0.223			SERPINB6	0.271	FBXO46	0.324			PICK1	0.417	CSF3R	0.223	MBTPS2
	CARD9	0.229	RAC1	0.218	IRF4	0.69			HPGD	0.808			PTGS2	0.302	MARS	0.247			CCL7	0.228	DUSP5	0.538	LOX	0.288	MATK	0.201	TNFRSF10B	0.276	BCL2L2	0.313	DAPK1	0.324	CNTF	0.302	MYCN	0.223			TNFRSF25	0.271	FBXO9	0.324			PRKCA	0.417	FSTL1	0.223	NFKBIL1
	CASP1	0.229	DACT1	0.217	SCGB1A1	0.687			PIKFYVE	0.807			IL19	0.3	EIF2B1	0.247			PLDN	0.228	CTXN2	0.535	CRY1	0.287	POU3F2	0.201	TRAT1	0.276	DYRK1A	0.312	SLC12A6	0.324	MRAP	0.301	IL5RA	0.223			CDKN1B	0.27	FBXW9	0.324			AKT1	0.414	HSPA1L	0.223	PTPN2
	CTGF	0.229	MAPK8	0.217	CTXN2	0.686			PSMC3	0.807			TNFRSF21	0.299	LACTB	0.247			ATP1B1	0.228	TMCC1	0.535	CD93	0.287	TXNIP	0.201	HMOX2	0.275	CRKL	0.311	EGR3	0.323	CD81	0.301	GLI3	0.223			DHX36	0.268	IL5RA	0.324			BIRC5	0.409	CAP1	0.221	PTPN22
	CUL2	0.229	PAX2	0.217	NFKBIZ	0.686			SPHK1	0.806			IKBKB	0.299	GADD45G	0.247			C5AR1	0.228	TTC9B	0.535	INSIG2	0.287	ARAF	0.2	DRD2	0.275	RPS6KA3	0.31	KCNK18	0.323	IRF8	0.301	SUCLA2	0.223			TNFRSF11A	0.267	LRRC16B	0.324			LSM11	0.409	CDKN1C	0.221	TREX1
	DLX1	0.229	CD8A	0.216	TMCC1	0.686			PTPN11	0.806			INPP5D	0.299	ITGA1	0.247			KRT17	0.228	CCL21	0.534	APOC3	0.287	HDAC9	0.2	FGFR2	0.275	CAMK2G	0.309	ARID5A	0.322	CXCL12	0.301					HLA-G	0.267	KLHL2	0.323			SIGLEC1	0.409	F10	0.221	EXOSC3
	EDNRA	0.229	INS	0.216	TTC9B	0.686			HSPB1	0.806			NFIA	0.299	WSB1	0.247			PLA2G2A	0.228	PIM3	0.526	APOC1	0.287			ITGB1	0.275	EGLN1	0.309	FAM5C	0.322	IL1RAP	0.3					PARP9	0.267	GSK3A	0.32			CKAP2L	0.408	IGBP1	0.221	GPR132
	FLT4	0.229	FSTL3	0.213	SERPINA3	0.683			PARP1	0.806			IRF3	0.298	SLC18A2	0.247			PRLR	0.228	MAGEA3	0.524	TNFRSF11A	0.286			MGP	0.274	SSH2	0.308	ZXDC	0.322	STAT2	0.3					CASP3	0.266	RAC3	0.32			RFC2	0.406	LPL	0.221	TCN2
	FRZB	0.229	INHBA	0.213	PDC	0.679			IRAK2	0.805			FLT1	0.297	LEFTY1	0.247			RCOR1	0.228	IRF4	0.522	CD74	0.285			CASP9	0.274	SRF	0.308	LRRN3	0.322	TRIM15	0.299					TCHH	0.265	ADAM19	0.319			TNFAIP2	0.404	PIK3CG	0.221	ETV1
	LPL	0.229	LEFTY2	0.213	CSF3R	0.677			CARD11	0.805			TCN1	0.296	COX8A	0.247			FANCD2	0.227	TXK	0.516	SCAP	0.285			MAPK10	0.274	BHLHB9	0.308	DLX5	0.321	BCL9L	0.299					EPCAM	0.263	ALCAM	0.319			TNIP2	0.403	RUNX2	0.221	MARK2
	MAP3K14	0.229	MYOD1	0.213	APOE	0.675			CCL21	0.804			CASP3	0.296	FOXJ1	0.247			FGFR1	0.227	PTPN7	0.511	CAPRIN2	0.285			NCOR1	0.273	SP1	0.308	EPHB4	0.32	DEFB104A	0.299					CIITA	0.263	JAK3	0.319			EDARADD	0.401	EPO	0.219	CACNA1B
	NR1I2	0.229	PIM3	0.213	CXCL6	0.674			FPR1	0.804			PDCD10	0.296	IGF2BP2	0.247			TP53	0.227	SLC35B2	0.51	ATG5	0.285			SRSF11	0.273	GAN	0.308	RBFOX1	0.32	SDCCAG3	0.299					KRT8	0.263	HIF1A	0.318			NR2C2	0.401	CCDC6	0.219	CREM
	PRKCD	0.229	MANF	0.212	ITGB3	0.672			F11R	0.804			IL20	0.295	LMO3	0.247					ACACB	0.505	LEPROTL1	0.284			LPPR4	0.27	F8A2	0.308	ATF3	0.319	C1QTNF2	0.299							ITGB2	0.317			MMP14	0.4	DPP10	0.219	EREG
	SERPINB2	0.229	STAT4	0.211	IL2RB	0.671			CD207	0.803			TAL1	0.294	P2RY8	0.247							SLC27A4	0.283			CYLD	0.269	AKT2	0.308	MAP1B	0.318	SLC44A1	0.299							TPSAB1	0.317			TNFRSF13C	0.4	HFE	0.219	ACACA
	SOCS6	0.229	CABP1	0.21	ANG	0.67			TNFAIP6	0.803					PAPPA	0.247							REG3A	0.283			GABRQ	0.269	MRPL47	0.308	NR2E3	0.318	PIBF1	0.299											ESR1	0.397	PA2G4	0.219	ARPC2
	VDAC1	0.229	CNTN6	0.21	HSF4	0.668			UBASH3B	0.802					PIP5KL1	0.247							SRD5A2	0.283			UBA52	0.269	ACSL6	0.307	PRKACG	0.318	FAM92B	0.299											MADCAM1	0.396	JAK2	0.218	DAB1
			HSD3B2	0.21	IL17RC	0.668			GBP1	0.802					RWDD3	0.247							IFI30	0.283			ICOS	0.263	METRN	0.307	MC3R	0.318	MMEL1	0.299											ARL14	0.395	KRT16	0.218	FSCN1
					REG3A	0.663			ACAT1	0.802					UTS2R	0.247							LIN9	0.283			SLPI	0.263	KCTD11	0.307	ADCY8	0.318	GDF15	0.299											HDAC11	0.395			MUC4
					SLC40A1	0.66			BPI	0.801					ZFP62	0.247							SIGLEC1	0.283			BCL2	0.262	APH1A	0.307	ALS2	0.317	ITGAL	0.298											PRKACB	0.395			PDGFB
															MANEA	0.243							TBC1D4	0.283			IL15	0.262	GPR139	0.307	HRAS	0.317													MYST1	0.392			YME1L1
[truncated: 11 more columns]
