# Supplementary material for: Definition of a Family of Tissue-Protective Cytokines Using Functional Cluster Analysis: A Proof-of-Concept Study
Source: Front Immunol. 2014 Mar 17;5:115. doi: 10.3389/fimmu.2014.00115 (PMC3955874; doi:10.3389/fimmu.2014.00115)
Supplement: Supplementary file 2 [file Data_Sheet2.XLSX]

## Sheet: Sheet1
Genes	EPO	LIF	IL6	IL11	TNF	GH1	CSF2	PRL	OSM	CSF3	IL2	LEP	IL3	IL1A	NGF	BDNF	IL10	CNTF	CTF1	IFNA1	KITLG	CLCF1	IL1B	IL1RN	IL18	THPO	IL4	IL21	IL5	IL12A
A2M	-1	-1	0.83	-1	-1	-1	-1	-1	-1	-1	0.834	0.682	-1	0.501	0.926	0.833	0.682	-1	-1	-1	-1	-1	0.906	0.243	-1	-1	0.619	-1	-1	-1
ABCF1	-1	-1	-1	-1	0.88	-1	-1	-1	-1	-1	-1	-1	-1	-1	-1	-1	-1	-1	-1	-1	-1	-1	-1	-1	-1	-1	-1	-1	-1	-1
ACE2	-1	-1	-1	-1	-1	-1	-1	-1	-1	-1	-1	-1	-1	-1	-1	-1	-1	-1	-1	-1	-1	-1	-1	-1	-1	-1	0.8	-1	-1	-1
ACVR1	0.232	-1	-1	-1	-1	-1	-1	-1	-1	-1	-1	-1	-1	-1	-1	-1	-1	-1	-1	-1	-1	-1	-1	-1	-1	-1	-1	-1	-1	-1
ADA	0.23	-1	-1	0.265	-1	-1	-1	-1	-1	-1	-1	-1	0.24	-1	-1	-1	-1	-1	-1	-1	-1	-1	-1	-1	-1	-1	-1	0.23	-1	-1
ADIPOQ	-1	-1	0.963	-1	0.961	-1	-1	-1	0.8	-1	-1	0.994	-1	-1	-1	-1	0.94	-1	-1	-1	-1	-1	-1	-1	0.95	-1	-1	-1	-1	-1
ADORA2A	-1	-1	-1	-1	-1	-1	-1	-1	-1	-1	-1	-1	-1	-1	-1	0.542	-1	-1	-1	-1	-1	-1	-1	-1	-1	-1	-1	-1	-1	-1
ADORA2B	-1	-1	0.841	-1	-1	-1	-1	0.597	-1	-1	-1	-1	-1	-1	-1	-1	-1	-1	-1	-1	-1	-1	-1	-1	-1	-1	-1	-1	-1	-1
ADRB2	-1	-1	-1	-1	-1	-1	-1	-1	-1	-1	-1	0.898	-1	0.277	0.425	-1	0.309	0.232	-1	-1	-1	-1	0.719	-1	-1	-1	-1	-1	0.31	0.362
AGER	0.256	-1	-1	-1	-1	-1	-1	-1	-1	-1	-1	-1	-1	-1	0.344	-1	-1	-1	-1	-1	-1	-1	-1	0.311	-1	-1	-1	-1	-1	-1
AGT	-1	-1	0.943	-1	-1	-1	-1	-1	-1	-1	-1	0.822	-1	-1	-1	-1	-1	-1	0.846	-1	-1	-1	-1	-1	-1	-1	-1	-1	-1	-1
AGTR1	-1	-1	-1	-1	-1	-1	-1	-1	-1	-1	-1	-1	-1	-1	-1	-1	-1	-1	-1	-1	-1	-1	-1	-1	0.815	0.285	-1	0.227	-1	0.337
AIF1	-1	-1	-1	-1	-1	-1	-1	-1	-1	0.276	-1	-1	-1	-1	-1	-1	0.313	-1	-1	-1	-1	-1	-1	0.353	0.489	-1	-1	-1	-1	-1
AKT1	0.811	0.472	0.86	-1	0.992	-1	0.833	-1	0.585	0.849	0.942	0.953	0.208	-1	0.948	0.981	0.334	0.387	0.928	-1	0.82	-1	0.414	-1	0.321	0.456	-1	0.364	-1	-1
ALOX15	-1	-1	-1	-1	-1	-1	-1	-1	-1	-1	-1	-1	0.266	-1	-1	-1	-1	-1	-1	-1	-1	-1	-1	-1	-1	-1	0.932	-1	0.327	-1
ALOX5	-1	-1	-1	-1	0.955	-1	0.931	-1	-1	0.241	-1	-1	-1	-1	-1	-1	-1	-1	-1	-1	-1	-1	0.562	-1	0.824	-1	-1	-1	0.845	-1
ANXA1	-1	-1	-1	-1	-1	-1	-1	0.338	-1	-1	-1	-1	-1	-1	-1	-1	-1	-1	-1	-1	-1	-1	0.734	-1	-1	-1	-1	-1	-1	-1
AOC3	-1	-1	-1	-1	-1	-1	-1	-1	-1	-1	-1	-1	-1	-1	-1	-1	-1	-1	-1	-1	-1	-1	0.815	-1	-1	-1	-1	-1	-1	-1
APCS	-1	-1	0.769	-1	-1	-1	-1	-1	-1	-1	-1	-1	-1	-1	-1	-1	-1	-1	-1	0.284	-1	-1	0.727	-1	-1	-1	-1	-1	-1	0.249
APOA2	0.257	-1	-1	-1	-1	-1	-1	-1	-1	-1	-1	-1	-1	-1	-1	-1	-1	-1	-1	-1	-1	-1	-1	-1	-1	-1	-1	-1	-1	-1
APOE	-1	0.219	0.675	-1	0.944	-1	-1	-1	-1	-1	-1	0.881	-1	0.353	-1	-1	0.78	0.714	0.238	-1	-1	-1	0.839	0.232	0.268	0.322	-1	0.216	0.283	0.217
ATRN	-1	-1	-1	-1	-1	-1	-1	-1	-1	-1	-1	0.399	-1	-1	-1	-1	-1	-1	-1	-1	-1	-1	-1	-1	-1	-1	-1	-1	-1	-1
AZU1	-1	-1	-1	-1	-1	-1	-1	-1	-1	0.316	-1	-1	-1	-1	-1	-1	-1	-1	-1	-1	-1	-1	-1	-1	0.281	-1	-1	-1	-1	-1
BCL6	-1	-1	0.852	-1	-1	-1	-1	0.8	-1	-1	-1	-1	-1	-1	-1	-1	-1	-1	-1	-1	-1	-1	-1	-1	-1	-1	0.316	0.967	0.821	-1
BDKRB1	-1	-1	-1	-1	-1	-1	-1	-1	-1	-1	-1	-1	-1	-1	-1	-1	-1	-1	-1	-1	-1	-1	0.587	-1	-1	-1	-1	-1	-1	-1
BMP2	-1	0.745	0.832	0.311	0.833	-1	-1	-1	0.338	-1	-1	-1	-1	-1	-1	-1	-1	-1	-1	0.8	-1	-1	-1	-1	-1	0.288	-1	-1	-1	0.221
BMP6	-1	-1	0.844	-1	-1	-1	-1	-1	-1	-1	-1	-1	-1	-1	-1	-1	-1	-1	-1	-1	-1	-1	-1	-1	-1	-1	-1	-1	-1	-1
C1QA	-1	-1	-1	-1	-1	-1	-1	-1	-1	-1	-1	-1	-1	-1	-1	-1	-1	-1	-1	-1	-1	-1	-1	-1	-1	-1	-1	-1	-1	0.307
C1S	-1	-1	-1	-1	-1	-1	-1	-1	-1	-1	-1	-1	-1	-1	-1	-1	-1	-1	-1	-1	-1	-1	-1	-1	-1	-1	-1	-1	-1	0.262
C3	-1	-1	0.758	-1	-1	-1	-1	-1	-1	-1	-1	-1	-1	-1	-1	-1	-1	-1	-1	-1	-1	-1	-1	-1	0.283	-1	-1	-1	-1	-1
C3AR1	-1	-1	-1	-1	-1	-1	-1	-1	-1	-1	-1	0.371	-1	-1	-1	-1	-1	-1	-1	0.826	-1	-1	-1	-1	-1	-1	-1	-1	0.464	-1
C4A	-1	-1	-1	-1	-1	-1	0.603	-1	-1	0.786	-1	-1	0.651	-1	-1	-1	-1	-1	-1	0.283	-1	-1	-1	-1	0.29	-1	-1	-1	-1	0.249
C4B	-1	-1	-1	-1	-1	-1	-1	-1	-1	-1	-1	-1	-1	-1	-1	-1	-1	-1	-1	0.285	-1	-1	-1	-1	-1	-1	-1	-1	-1	-1
C4BPA	-1	-1	-1	-1	-1	-1	-1	-1	-1	0.31	-1	-1	-1	-1	-1	-1	-1	-1	-1	-1	-1	-1	-1	-1	-1	-1	-1	-1	-1	-1
C5	-1	-1	-1	-1	-1	-1	-1	-1	-1	-1	-1	-1	-1	-1	-1	-1	0.335	-1	-1	-1	-1	-1	-1	-1	-1	-1	-1	-1	-1	-1
C8A	-1	-1	-1	-1	-1	-1	-1	-1	-1	-1	-1	-1	-1	-1	-1	-1	-1	-1	-1	-1	-1	-1	0.551	-1	-1	-1	-1	-1	-1	-1
C8B	-1	-1	-1	-1	-1	-1	-1	-1	-1	-1	-1	-1	-1	-1	-1	-1	-1	0.335	-1	-1	-1	-1	0.582	-1	-1	-1	-1	-1	-1	-1
C8G	-1	-1	-1	-1	-1	-1	-1	-1	-1	-1	-1	-1	-1	-1	-1	-1	-1	-1	-1	-1	-1	-1	0.507	-1	-1	-1	-1	-1	-1	-1
CALCRL	-1	-1	-1	-1	0.815	-1	-1	-1	-1	-1	-1	-1	-1	-1	-1	-1	-1	-1	-1	-1	-1	-1	-1	-1	-1	-1	-1	-1	-1	-1
CASP6	-1	-1	-1	-1	-1	-1	-1	-1	-1	-1	-1	-1	-1	-1	0.923	0.925	-1	-1	-1	-1	-1	-1	-1	-1	-1	-1	-1	-1	-1	-1
CCL11	-1	-1	0.863	-1	0.974	-1	0.786	-1	0.889	0.607	0.669	-1	0.778	-1	-1	-1	0.446	-1	-1	-1	0.69	-1	0.679	0.552	0.31	-1	0.954	-1	0.948	0.46
CCL13	-1	-1	0.7	-1	0.961	-1	0.716	-1	0.447	-1	0.927	-1	0.615	-1	-1	-1	0.613	-1	-1	-1	-1	-1	0.696	-1	-1	-1	0.953	0.201	0.819	-1
CCL16	-1	-1	-1	-1	-1	-1	-1	-1	-1	-1	-1	-1	-1	-1	-1	-1	-1	-1	-1	-1	-1	-1	-1	-1	-1	-1	-1	-1	-1	0.307
CCL17	-1	-1	0.81	-1	0.961	-1	0.756	-1	-1	-1	0.68	-1	-1	-1	-1	-1	0.444	-1	-1	0.367	0.496	-1	0.512	-1	0.579	-1	0.953	-1	0.82	0.383
CCL18	-1	-1	0.71	-1	-1	-1	0.491	-1	0.385	-1	-1	-1	0.243	-1	-1	-1	0.548	-1	-1	-1	-1	-1	-1	0.534	0.518	0.281	0.77	-1	0.257	-1
CCL19	-1	-1	-1	-1	0.975	-1	0.495	-1	-1	-1	0.695	-1	-1	-1	-1	-1	0.495	-1	-1	-1	-1	-1	-1	-1	-1	-1	0.524	-1	0.278	0.377
CCL2	-1	0.868	0.978	-1	0.993	-1	0.961	-1	0.467	0.82	0.821	0.783	0.756	0.782	-1	-1	0.982	-1	0.819	0.742	0.663	-1	0.963	0.954	0.821	-1	0.954	-1	0.889	-1
CCL20	-1	-1	0.858	-1	0.941	-1	0.611	-1	-1	0.236	-1	-1	-1	-1	-1	-1	0.709	-1	-1	-1	-1	-1	0.866	-1	0.534	-1	0.368	0.485	0.515	0.577
CCL21	-1	-1	-1	-1	0.804	-1	-1	-1	0.815	0.293	0.534	-1	-1	-1	-1	-1	-1	-1	-1	-1	-1	-1	-1	-1	-1	0.385	-1	0.251	-1	0.255
CCL22	-1	-1	0.758	-1	0.811	-1	0.49	-1	-1	-1	0.734	-1	0.224	-1	-1	-1	0.455	-1	-1	0.433	0.355	-1	0.47	-1	0.46	-1	0.782	-1	0.805	0.406
CCL23	-1	-1	-1	-1	-1	-1	-1	-1	-1	-1	-1	-1	-1	-1	-1	-1	-1	-1	-1	-1	-1	-1	-1	-1	-1	-1	0.854	0.334	-1	-1
CCL24	-1	-1	-1	-1	-1	-1	-1	-1	-1	-1	-1	-1	0.474	-1	-1	-1	0.391	-1	-1	-1	-1	-1	-1	-1	0.512	-1	0.774	-1	0.857	0.479
CCL25	-1	-1	-1	-1	-1	-1	-1	-1	-1	-1	-1	-1	-1	-1	-1	-1	-1	-1	-1	-1	-1	-1	-1	-1	-1	-1	0.327	-1	-1	0.296
CCL26	-1	-1	-1	-1	-1	-1	-1	-1	-1	-1	-1	-1	0.212	-1	-1	-1	-1	-1	-1	-1	-1	-1	-1	-1	0.327	-1	0.953	-1	0.841	-1
CCL3	-1	-1	0.74	-1	-1	-1	0.647	-1	-1	-1	-1	-1	-1	-1	-1	-1	-1	-1	-1	0.565	-1	-1	-1	0.422	0.505	-1	0.718	-1	-1	0.428
CCL3L1	-1	-1	-1	-1	-1	-1	-1	-1	-1	-1	-1	-1	-1	-1	-1	-1	-1	-1	-1	-1	-1	-1	0.437	-1	-1	-1	-1	-1	-1	-1
CCL4	-1	0.243	0.888	0.259	0.965	-1	0.679	-1	0.229	0.472	0.561	-1	-1	-1	-1	-1	0.631	0.229	-1	0.517	-1	-1	0.666	0.51	0.665	0.311	0.517	0.228	0.408	0.486
CCL5	-1	0.434	0.835	0.505	0.99	-1	0.954	-1	0.831	0.782	0.821	-1	0.784	0.697	-1	-1	0.828	-1	-1	0.826	0.798	-1	0.824	0.803	0.784	0.241	0.786	0.347	0.822	0.362
CCL7	-1	-1	0.698	0.267	-1	-1	0.597	-1	0.232	0.228	-1	-1	0.675	-1	-1	-1	0.449	-1	-1	0.497	-1	-1	-1	-1	-1	-1	0.708	-1	0.879	0.302
CCL8	-1	-1	0.718	-1	-1	-1	-1	-1	0.257	-1	-1	-1	-1	-1	-1	-1	0.466	-1	-1	-1	-1	-1	-1	-1	0.456	-1	-1	-1	0.488	-1
CCR1	-1	-1	0.742	-1	0.815	-1	0.44	-1	-1	-1	-1	-1	-1	-1	-1	-1	0.374	-1	-1	0.815	-1	-1	-1	-1	-1	-1	0.643	-1	0.922	-1
CCR2	-1	-1	0.813	-1	0.853	-1	0.414	-1	-1	0.31	-1	-1	-1	0.4	-1	-1	0.469	-1	-1	0.301	-1	-1	-1	0.46	-1	0.247	0.882	-1	0.799	0.294
CCR3	-1	-1	-1	-1	0.968	-1	0.718	-1	-1	-1	0.863	-1	0.944	-1	-1	-1	0.403	-1	-1	0.8	0.511	-1	-1	-1	0.317	-1	0.954	-1	0.982	0.339
CCR4	-1	-1	-1	-1	-1	-1	-1	-1	-1	-1	0.64	-1	0.228	-1	-1	-1	-1	-1	-1	-1	-1	-1	-1	-1	-1	-1	0.786	-1	0.766	-1
CCR5	-1	0.355	0.967	0.246	0.992	-1	0.714	-1	0.224	0.314	0.97	-1	-1	0.649	-1	-1	0.981	0.294	-1	0.896	-1	-1	0.764	0.498	0.93	0.283	0.954	0.289	0.9	0.944
CCR7	-1	-1	0.839	-1	0.973	-1	0.824	-1	-1	0.265	0.871	-1	-1	0.316	-1	-1	0.78	-1	-1	0.774	-1	-1	-1	-1	0.681	0.34	0.953	0.699	0.362	0.438
CD14	-1	-1	0.993	-1	0.993	-1	0.967	-1	-1	0.963	0.804	-1	0.778	0.744	-1	-1	0.831	-1	-1	0.683	0.807	-1	0.985	0.765	0.792	0.299	0.954	-1	0.49	0.204
CD163	-1	-1	0.949	-1	-1	-1	0.692	-1	-1	-1	-1	-1	-1	-1	-1	-1	0.948	-1	-1	-1	-1	-1	-1	-1	-1	-1	0.933	-1	-1	-1
CD180	-1	-1	-1	-1	-1	-1	-1	-1	-1	-1	-1	-1	-1	-1	-1	-1	-1	-1	-1	-1	-1	-1	-1	-1	-1	-1	-1	0.35	-1	-1
CD24	-1	-1	-1	-1	-1	-1	-1	-1	-1	-1	-1	-1	0.286	-1	-1	-1	-1	-1	-1	-1	-1	-1	-1	-1	-1	-1	-1	-1	-1	-1
CD276	-1	-1	-1	-1	-1	-1	-1	-1	-1	0.246	0.598	-1	-1	-1	-1	-1	0.497	-1	-1	-1	-1	-1	-1	0.288	0.355	-1	-1	-1	0.374	0.296
CD40	0.26	0.224	0.993	-1	0.994	-1	0.875	-1	-1	-1	0.866	0.832	0.724	0.588	0.443	-1	0.993	0.249	-1	0.954	0.763	-1	0.964	0.503	0.965	-1	0.823	0.811	0.92	0.218
CD40LG	-1	-1	0.873	-1	-1	-1	0.823	-1	0.294	-1	0.988	-1	0.918	0.282	-1	-1	0.957	-1	-1	0.776	-1	-1	0.808	0.414	0.818	-1	0.786	0.552	0.876	-1
CD44	-1	-1	0.863	-1	0.988	-1	0.821	-1	-1	0.331	0.99	-1	0.56	0.342	-1	-1	0.706	-1	-1	-1	0.754	-1	0.508	-1	0.277	-1	0.475	0.454	0.727	0.27
CD46	-1	-1	0.846	-1	-1	0.536	-1	-1	-1	0.246	-1	-1	-1	0.289	-1	-1	0.399	-1	-1	-1	-1	-1	-1	0.342	-1	-1	0.874	-1	-1	-1
CD55	-1	-1	-1	-1	0.832	-1	-1	-1	-1	-1	-1	-1	-1	-1	-1	-1	-1	-1	-1	-1	-1	-1	-1	-1	-1	-1	-1	-1	-1	-1
CD97	-1	-1	-1	-1	-1	-1	-1	-1	-1	-1	-1	-1	-1	-1	-1	-1	-1	-1	-1	-1	-1	-1	-1	-1	-1	-1	-1	0.307	-1	-1
CEBPB	-1	0.665	0.97	0.756	0.975	-1	0.328	-1	0.755	0.956	-1	0.762	-1	0.386	-1	-1	0.323	0.296	0.234	-1	-1	-1	0.962	-1	-1	-1	0.829	-1	0.845	0.23
CFB	-1	-1	-1	-1	-1	-1	-1	-1	-1	-1	-1	-1	-1	-1	-1	-1	-1	-1	-1	-1	-1	-1	-1	-1	-1	-1	-1	-1	-1	0.255
CFD	-1	-1	-1	-1	-1	0.329	-1	-1	-1	-1	-1	0.775	-1	-1	-1	-1	-1	-1	-1	-1	-1	-1	-1	-1	-1	-1	-1	-1	0.337	0.278
CFH	-1	-1	-1	-1	-1	-1	-1	-1	-1	-1	-1	-1	-1	-1	-1	-1	-1	-1	-1	-1	-1	-1	-1	-1	-1	0.224	-1	-1	-1	-1
CFHR1	-1	-1	-1	-1	-1	-1	-1	-1	-1	0.31	-1	-1	0.224	-1	-1	-1	-1	-1	-1	-1	-1	-1	-1	-1	-1	-1	0.569	-1	-1	-1
CFP	-1	-1	-1	-1	-1	-1	-1	-1	-1	-1	-1	-1	-1	-1	-1	-1	-1	-1	-1	-1	-1	-1	-1	-1	-1	-1	-1	-1	0.291	-1
CHRNA7	-1	-1	-1	-1	-1	-1	-1	-1	-1	-1	-1	-1	-1	-1	0.402	0.512	-1	-1	-1	-1	-1	-1	-1	-1	-1	-1	-1	-1	-1	-1
CIITA	-1	0.281	-1	-1	-1	-1	-1	-1	-1	-1	-1	-1	-1	-1	-1	-1	0.337	0.252	-1	0.263	-1	-1	-1	-1	-1	-1	-1	0.251	0.285	0.435
CLEC7A	-1	-1	0.814	-1	0.839	-1	0.722	-1	-1	-1	-1	-1	-1	-1	-1	-1	0.615	-1	-1	-1	-1	-1	-1	-1	-1	-1	-1	-1	-1	-1
CLU	-1	-1	-1	-1	-1	-1	-1	-1	-1	-1	-1	0.552	-1	-1	0.847	-1	-1	-1	-1	-1	0.343	-1	-1	-1	-1	-1	-1	-1	-1	-1
CMA1	-1	-1	-1	-1	-1	-1	-1	-1	-1	-1	-1	-1	0.363	-1	-1	-1	-1	-1	-1	-1	0.981	-1	-1	-1	-1	-1	0.706	-1	-1	-1
CNR2	-1	-1	-1	-1	-1	-1	-1	-1	-1	-1	-1	0.837	-1	-1	-1	-1	-1	-1	-1	-1	-1	-1	-1	-1	-1	-1	-1	-1	-1	-1
CR1	0.801	-1	-1	-1	-1	-1	0.328	-1	-1	0.923	-1	-1	-1	-1	-1	-1	-1	-1	-1	-1	-1	-1	-1	-1	-1	-1	-1	-1	-1	-1
CR2	-1	-1	-1	-1	-1	0.243	-1	-1	-1	-1	0.962	-1	-1	-1	-1	-1	0.601	-1	-1	0.974	-1	-1	-1	-1	0.313	-1	0.949	-1	-1	-1
CRH	-1	0.724	0.844	-1	0.841	0.252	-1	0.835	-1	0.832	0.835	0.968	-1	0.679	-1	0.341	-1	-1	-1	-1	-1	-1	0.863	0.856	0.8	-1	-1	0.246	-1	-1
CRP	0.671	-1	0.992	-1	0.959	0.307	-1	-1	-1	-1	-1	0.987	-1	0.57	-1	-1	0.836	0.227	-1	-1	-1	-1	0.976	0.925	0.907	-1	-1	0.227	-1	0.228
CX3CL1	-1	-1	0.898	0.252	0.965	-1	-1	-1	-1	-1	-1	-1	-1	-1	-1	-1	-1	-1	-1	-1	-1	-1	0.419	-1	-1	-1	0.88	-1	0.413	-1
CXCL1	-1	-1	0.963	-1	0.955	-1	0.496	-1	-1	0.762	-1	-1	-1	0.58	-1	-1	-1	-1	-1	-1	-1	-1	0.966	0.259	-1	-1	-1	-1	-1	-1
CXCL10	-1	0.255	0.91	-1	0.993	-1	0.699	-1	0.86	0.328	-1	-1	-1	0.564	-1	-1	0.983	0.296	-1	0.971	-1	-1	0.949	0.31	0.833	0.232	0.768	0.346	0.871	0.777
CXCL11	-1	-1	-1	-1	0.845	-1	-1	-1	-1	0.241	-1	-1	-1	0.376	-1	-1	0.323	-1	-1	0.795	-1	-1	-1	-1	0.639	0.499	0.881	0.373	0.27	-1
CXCL13	-1	-1	-1	-1	0.94	-1	-1	-1	-1	0.368	-1	-1	-1	0.287	-1	-1	0.649	-1	-1	-1	-1	-1	-1	-1	-1	0.483	-1	-1	-1	0.39
CXCL2	-1	-1	0.909	0.389	-1	-1	-1	-1	-1	-1	-1	-1	-1	0.394	-1	-1	-1	-1	-1	-1	-1	-1	0.554	-1	0.385	-1	-1	-1	-1	-1
CXCL3	-1	-1	0.907	-1	-1	-1	-1	-1	-1	0.291	-1	-1	-1	0.657	-1	-1	-1	-1	-1	-1	-1	-1	0.593	-1	-1	-1	-1	-1	-1	-1
CXCL6	-1	-1	0.674	-1	-1	-1	-1	-1	0.414	-1	-1	-1	-1	-1	-1	-1	-1	-1	-1	-1	-1	-1	0.494	-1	-1	-1	-1	-1	-1	0.651
CXCL9	-1	-1	0.82	-1	0.845	-1	0.772	-1	-1	0.241	0.785	-1	0.774	-1	-1	-1	0.693	-1	-1	0.816	0.569	-1	0.786	-1	0.766	0.781	0.943	0.215	0.744	-1
CXCR1	-1	-1	-1	-1	-1	-1	-1	-1	-1	-1	-1	-1	-1	-1	-1	-1	-1	-1	-1	-1	-1	-1	0.44	-1	-1	-1	0.857	-1	-1	0.548
CXCR2	-1	-1	0.728	-1	0.988	-1	0.473	-1	-1	0.635	-1	-1	-1	0.435	-1	-1	0.43	-1	-1	-1	-1	-1	0.897	0.324	0.314	0.241	0.866	-1	0.468	0.335
CXCR4	-1	0.232	0.862	-1	0.967	-1	0.7	-1	-1	0.973	0.87	-1	-1	-1	0.8	-1	0.363	-1	-1	0.844	0.965	-1	0.833	-1	-1	0.804	0.953	0.516	0.479	-1
CYBA	-1	-1	-1	-1	0.873	-1	-1	-1	-1	-1	-1	-1	-1	-1	-1	-1	-1	-1	0.238	-1	-1	-1	-1	-1	-1	-1	-1	-1	-1	-1
CYBB	0.246	-1	-1	-1	0.908	-1	0.821	-1	0.23	0.49	-1	-1	-1	-1	-1	-1	-1	0.229	0.301	-1	-1	-1	-1	-1	-1	-1	-1	-1	-1	-1
CYSLTR1	-1	-1	-1	-1	-1	-1	-1	-1	-1	-1	-1	-1	-1	-1	-1	-1	-1	-1	-1	-1	-1	-1	-1	-1	-1	-1	0.324	-1	-1	-1
DARC	-1	-1	-1	-1	-1	0.778	-1	-1	-1	-1	-1	-1	-1	-1	-1	-1	-1	-1	-1	-1	-1	-1	-1	-1	-1	-1	-1	-1	-1	-1
EDNRA	0.229	-1	-1	-1	-1	-1	-1	-1	-1	-1	-1	-1	-1	-1	-1	-1	-1	-1	-1	-1	-1	-1	-1	-1	-1	-1	-1	-1	-1	-1
ELANE	-1	-1	0.715	-1	-1	-1	0.836	-1	-1	0.985	-1	-1	-1	0.295	-1	-1	-1	-1	-1	-1	-1	-1	-1	-1	-1	0.226	-1	-1	-1	-1
EPHX2	-1	-1	-1	-1	-1	-1	-1	-1	-1	-1	-1	0.371	-1	-1	-1	-1	-1	-1	-1	-1	-1	-1	-1	-1	-1	-1	-1	-1	-1	-1
F11R	-1	-1	-1	-1	0.804	-1	-1	-1	-1	-1	-1	-1	-1	-1	-1	-1	-1	-1	-1	-1	-1	-1	-1	-1	-1	-1	-1	-1	-1	-1
F2	-1	-1	-1	-1	-1	0.227	-1	-1	0.229	-1	-1	-1	-1	-1	-1	-1	-1	-1	-1	-1	-1	-1	-1	-1	-1	0.226	-1	-1	-1	-1
F2R	-1	-1	-1	-1	-1	-1	-1	-1	-1	-1	-1	-1	-1	-1	-1	-1	-1	-1	-1	-1	-1	-1	-1	-1	-1	0.405	-1	-1	-1	-1
F3	-1	-1	0.847	-1	0.951	-1	-1	-1	0.8	-1	-1	0.8	-1	-1	-1	-1	0.832	-1	-1	-1	-1	-1	0.87	-1	-1	-1	0.8	-1	-1	-1
F8	-1	-1	-1	-1	-1	0.218	-1	-1	-1	-1	-1	-1	-1	-1	-1	-1	-1	-1	-1	-1	-1	-1	-1	-1	-1	-1	-1	-1	-1	-1
FABP4	-1	-1	-1	-1	-1	-1	-1	-1	-1	-1	-1	0.814	-1	-1	-1	-1	0.34	-1	-1	-1	-1	-1	-1	-1	-1	-1	-1	-1	-1	-1
FAS	-1	-1	-1	-1	0.993	-1	0.944	-1	-1	-1	0.821	-1	0.637	0.639	0.648	-1	0.359	-1	-1	0.934	-1	-1	0.639	-1	0.437	-1	0.951	-1	0.695	-1
FASLG	-1	-1	0.857	-1	-1	-1	0.369	0.832	-1	-1	0.991	-1	-1	-1	-1	-1	0.803	-1	0.325	0.945	-1	-1	0.707	-1	0.96	-1	0.73	0.289	0.453	0.899
FCER1A	-1	-1	-1	-1	-1	-1	-1	-1	-1	-1	-1	-1	-1	0.329	-1	-1	-1	-1	-1	-1	-1	-1	-1	-1	-1	-1	0.931	-1	-1	0.511
FCER1G	-1	-1	-1	-1	-1	-1	-1	-1	-1	-1	0.548	-1	-1	-1	-1	-1	-1	-1	-1	-1	-1	-1	-1	-1	-1	-1	-1	-1	-1	-1
FCN2	-1	-1	-1	-1	-1	-1	-1	-1	-1	-1	-1	-1	-1	-1	0.842	-1	0.335	-1	-1	-1	-1	-1	-1	-1	0.44	-1	0.774	-1	0.573	0.54
FN1	-1	0.277	-1	0.279	0.832	0.215	-1	-1	0.331	-1	-1	-1	0.502	-1	0.832	-1	-1	-1	-1	-1	0.817	-1	0.95	-1	0.8	0.468	-1	0.297	-1	-1
FOS	0.302	0.735	0.993	-1	0.842	0.217	0.996	0.867	0.948	-1	0.995	0.959	0.991	-1	0.961	0.963	0.833	0.638	-1	0.833	-1	-1	0.991	-1	-1	-1	0.982	0.217	0.982	0.899
FPR2	-1	-1	-1	-1	0.915	-1	-1	-1	-1	0.67	-1	-1	-1	-1	-1	-1	-1	-1	-1	-1	-1	-1	-1	-1	-1	0.23	-1	-1	-1	-1
GAL	-1	0.718	-1	-1	-1	-1	-1	0.959	-1	-1	-1	0.954	-1	-1	0.957	-1	-1	-1	-1	-1	-1	-1	-1	-1	-1	-1	-1	-1	-1	-1
GHRL	-1	-1	0.839	-1	0.833	0.794	-1	0.821	-1	-1	-1	0.995	-1	-1	-1	-1	-1	-1	-1	-1	-1	-1	-1	-1	-1	-1	-1	-1	-1	-1
GHSR	-1	-1	-1	-1	-1	0.802	-1	0.414	-1	-1	-1	0.829	-1	-1	-1	-1	-1	-1	-1	-1	-1	-1	-1	-1	-1	-1	-1	-1	-1	-1
GPX1	0.238	-1	-1	-1	-1	-1	-1	-1	-1	-1	-1	-1	-1	-1	-1	-1	-1	-1	-1	-1	-1	-1	-1	-1	-1	0.278	-1	-1	-1	-1
HDAC4	-1	-1	-1	-1	-1	-1	-1	-1	-1	-1	-1	-1	-1	-1	-1	-1	-1	0.278	0.417	-1	-1	-1	-1	-1	-1	-1	-1	-1	-1	-1
HDAC5	-1	-1	-1	-1	-1	-1	-1	-1	-1	-1	-1	-1	-1	-1	-1	0.344	-1	-1	-1	-1	-1	-1	-1	-1	-1	-1	-1	-1	-1	-1
HDAC9	-1	-1	0.832	-1	-1	-1	-1	-1	-1	-1	0.832	-1	0.2	-1	-1	0.941	-1	-1	-1	-1	-1	-1	-1	-1	-1	-1	-1	0.282	-1	-1
HIF1A	0.993	0.228	0.845	-1	0.889	-1	-1	0.259	0.425	-1	-1	0.983	-1	-1	-1	-1	-1	0.271	-1	0.832	0.318	-1	-1	-1	-1	0.262	-1	0.219	-1	-1
HMOX1	0.877	-1	0.961	-1	0.84	-1	-1	0.8	-1	-1	-1	-1	-1	-1	0.832	0.8	0.824	-1	-1	-1	0.407	-1	0.619	0.238	0.815	-1	-1	-1	-1	-1
HRH4	-1	-1	-1	-1	-1	-1	-1	-1	-1	-1	-1	-1	-1	-1	-1	-1	-1	-1	-1	-1	-1	-1	-1	-1	-1	-1	-1	-1	0.53	-1
IDO1	-1	-1	0.758	-1	0.981	-1	-1	0.81	-1	-1	0.951	-1	0.815	-1	-1	-1	0.863	-1	-1	0.784	-1	-1	0.915	-1	-1	-1	0.913	-1	0.365	-1
IFNA2	-1	0.226	0.852	-1	0.865	0.282	0.493	-1	-1	0.265	0.758	-1	-1	0.35	-1	-1	0.82	-1	-1	-1	-1	-1	-1	-1	0.506	-1	0.286	-1	0.363	0.219
IFNG	-1	0.877	0.972	0.753	0.994	0.215	0.961	-1	0.795	0.978	0.999	-1	0.962	0.97	-1	-1	0.972	0.328	-1	0.972	0.788	-1	0.972	0.909	0.999	0.216	0.823	0.944	0.994	0.995
IGF2, INS	0.339	-1	0.853	-1	-1	0.382	-1	0.623	-1	-1	-1	0.49	0.224	-1	0.432	-1	0.483	0.37	-1	-1	0.404	-1	-1	-1	-1	-1	-1	-1	-1	-1
IGFBP4	-1	-1	0.8	-1	-1	-1	-1	-1	-1	-1	-1	-1	-1	-1	-1	-1	-1	-1	-1	-1	-1	-1	-1	-1	-1	-1	-1	-1	-1	-1
IL10	0.364	0.62	0.994	0.752	0.994	-1	0.961	-1	0.369	0.881	0.972	0.643	0.708	0.962	-1	-1	-1	0.302	-1	0.976	-1	-1	0.971	0.869	0.882	-1	0.831	0.471	0.993	0.898
IL10RB	-1	0.271	-1	-1	-1	-1	-1	-1	-1	-1	-1	-1	-1	-1	-1	-1	0.998	-1	-1	0.653	-1	-1	0.423	0.659	-1	-1	0.333	0.245	0.286	0.247
IL13	-1	-1	0.966	0.867	0.993	-1	0.973	-1	-1	0.419	0.992	-1	0.953	0.706	-1	-1	0.971	0.369	-1	0.28	0.41	-1	0.95	0.676	0.977	-1	0.996	0.886	0.994	0.684
IL15	-1	0.391	0.908	0.677	0.99	-1	0.968	-1	0.386	0.71	0.996	-1	0.9	0.262	-1	-1	0.963	-1	-1	0.83	0.82	-1	0.909	0.736	0.954	-1	0.992	0.992	0.961	0.577
IL17A	-1	0.717	0.999	0.611	0.972	-1	0.875	-1	0.559	0.963	0.971	-1	-1	0.877	-1	0.8	0.971	0.26	-1	0.908	-1	-1	0.993	0.897	0.842	-1	0.954	0.989	0.971	0.918
IL17B	-1	-1	-1	-1	-1	-1	-1	-1	-1	0.372	-1	-1	-1	-1	-1	-1	-1	-1	-1	-1	-1	-1	-1	-1	-1	-1	-1	-1	0.725	0.322
IL17C	-1	-1	-1	-1	-1	-1	-1	-1	-1	0.336	-1	-1	-1	-1	-1	-1	-1	-1	-1	-1	-1	-1	-1	-1	-1	-1	-1	-1	0.704	0.322
IL17D	-1	-1	0.891	0.285	-1	-1	0.303	-1	0.263	-1	-1	-1	-1	-1	-1	-1	0.762	0.258	0.378	0.324	-1	0.526	-1	-1	-1	-1	-1	0.324	0.324	0.565
IL17F	-1	0.271	0.956	-1	0.938	-1	0.634	-1	-1	0.814	0.697	-1	-1	0.7	-1	-1	-1	-1	-1	0.469	-1	-1	0.598	0.438	0.299	-1	-1	0.913	0.684	0.561
IL18RAP	-1	-1	-1	-1	-1	-1	-1	-1	-1	0.241	-1	-1	0.213	0.69	-1	-1	0.416	-1	-1	0.274	-1	-1	0.885	0.685	0.998	-1	0.385	0.662	0.336	0.875
IL1A	0.38	0.753	0.994	0.623	0.972	-1	0.825	0.802	0.331	0.876	0.975	0.391	0.786	-1	0.338	-1	0.962	0.278	0.246	0.808	0.787	0.246	0.951	0.972	0.897	0.278	0.786	0.217	0.799	0.74
IL1B	0.931	0.82	0.997	0.954	0.995	-1	0.987	-1	0.819	0.972	0.993	0.922	0.961	0.951	0.959	0.832	0.971	0.63	-1	0.864	0.82	-1	-1	0.518	0.999	0.419	0.962	0.751	0.991	0.956
IL1F6	-1	-1	-1	-1	-1	-1	-1	-1	-1	-1	-1	-1	-1	0.499	-1	-1	-1	-1	-1	-1	-1	-1	-1	-1	0.542	-1	-1	-1	-1	-1
IL1RAP	-1	-1	0.763	-1	-1	-1	-1	-1	-1	-1	-1	-1	-1	0.991	-1	-1	0.3	-1	-1	-1	-1	-1	0.998	0.88	0.905	-1	-1	-1	0.318	-1
IL1RN	-1	-1	0.966	-1	0.957	-1	0.786	-1	-1	0.828	0.879	0.688	0.748	0.972	-1	-1	0.869	-1	-1	0.673	-1	-1	0.518	-1	0.966	-1	0.954	0.311	0.82	0.24
IL2	0.236	0.598	0.993	0.4	0.994	-1	0.995	0.834	0.323	0.915	-1	-1	0.991	0.975	-1	-1	0.972	-1	-1	0.943	0.813	-1	0.993	0.879	0.834	-1	0.992	0.993	0.998	0.553
IL20	-1	-1	0.706	-1	-1	-1	0.295	-1	-1	-1	-1	-1	-1	0.297	-1	-1	-1	-1	-1	-1	-1	-1	-1	-1	0.613	-1	0.464	0.736	-1	-1
IL20RB	-1	-1	-1	-1	-1	-1	-1	-1	-1	-1	-1	-1	-1	-1	-1	-1	0.469	-1	-1	-1	-1	-1	-1	-1	-1	-1	-1	0.637	-1	-1
IL22	-1	0.364	0.971	-1	0.966	-1	0.335	-1	0.388	0.357	0.782	-1	0.215	-1	-1	-1	0.337	-1	-1	0.538	-1	-1	0.602	0.308	0.605	-1	0.852	0.829	0.502	0.427
IL23A	-1	0.633	0.997	-1	0.993	-1	0.793	-1	-1	0.857	0.96	-1	-1	0.793	-1	-1	0.947	0.227	-1	0.831	-1	-1	0.996	0.71	0.833	-1	0.776	0.984	0.959	0.966
IL23R	-1	-1	0.996	-1	-1	-1	-1	-1	-1	0.23	-1	-1	-1	0.367	-1	-1	0.638	-1	-1	0.335	-1	-1	0.945	0.391	-1	-1	0.589	0.971	0.313	0.907
IL25	-1	-1	0.813	0.49	-1	-1	0.385	-1	0.245	0.405	-1	-1	-1	-1	-1	-1	-1	-1	-1	-1	-1	-1	-1	-1	0.436	-1	0.75	0.742	0.964	0.281
IL27	-1	0.684	0.959	0.703	0.956	-1	-1	-1	0.711	0.238	0.811	-1	-1	-1	-1	-1	0.856	0.706	0.575	0.967	-1	-1	0.481	0.375	0.951	-1	0.693	0.784	0.457	0.697
IL2RA	-1	-1	0.981	-1	0.991	-1	0.987	0.487	0.281	-1	0.999	-1	0.958	0.876	-1	-1	0.963	-1	-1	0.74	0.461	-1	0.965	0.692	0.389	-1	0.954	0.98	0.965	-1
IL5	0.283	0.686	0.965	0.565	0.971	-1	0.996	-1	0.395	0.823	0.998	-1	0.997	0.799	-1	-1	0.993	0.274	-1	0.965	0.82	-1	0.991	0.82	0.849	-1	0.977	0.933	-1	0.78
IL6	0.912	0.969	-1	0.961	0.994	0.221	0.993	0.841	0.995	0.973	0.993	0.987	0.961	0.994	0.955	-1	0.994	0.942	0.975	0.989	0.964	0.471	0.997	0.966	0.97	0.829	0.954	0.975	0.965	0.954
IL6R	0.242	0.836	0.999	0.96	0.964	-1	0.805	-1	0.888	0.57	0.867	-1	0.774	0.29	-1	-1	-1	0.983	0.744	0.819	0.776	0.373	0.816	0.744	0.319	0.556	0.623	0.335	0.505	0.699
IL6ST	-1	0.999	0.999	0.997	-1	-1	-1	-1	0.999	0.426	0.916	0.335	0.462	0.369	0.547	0.55	0.48	0.997	0.998	-1	-1	0.861	-1	-1	-1	-1	-1	0.245	0.334	0.633
IL8	-1	0.726	0.997	0.72	0.994	-1	0.986	-1	0.686	0.904	0.99	0.832	0.954	0.954	-1	-1	0.993	-1	-1	0.842	0.836	-1	0.998	0.987	0.957	0.324	0.954	0.518	0.993	0.817
IL9	0.754	0.443	0.895	0.683	0.872	-1	0.961	-1	0.54	0.77	0.977	-1	0.954	0.638	0.343	-1	0.714	-1	-1	0.569	0.829	-1	0.963	0.613	0.746	0.201	0.954	0.97	0.979	-1
INS	0.301	0.216	0.971	0.218	0.971	0.672	0.835	0.988	0.215	-1	0.663	0.994	0.8	0.651	0.842	-1	0.815	0.326	-1	-1	-1	-1	0.833	0.249	-1	0.215	-1	0.224	-1	0.215
IRAK2	-1	-1	-1	-1	0.805	-1	-1	-1	-1	0.229	-1	-1	-1	0.956	-1	-1	0.392	-1	-1	-1	-1	-1	0.98	-1	0.568	-1	-1	-1	-1	-1
IRF7	-1	-1	0.849	-1	0.984	-1	-1	-1	-1	-1	-1	-1	-1	0.402	-1	-1	-1	-1	-1	0.991	-1	-1	-1	-1	0.29	-1	0.815	-1	0.288	0.243
IRGM	-1	-1	-1	-1	-1	-1	-1	-1	-1	-1	-1	-1	-1	-1	-1	-1	0.55	-1	-1	0.324	-1	-1	-1	-1	-1	-1	-1	-1	-1	-1
ITCH	0.235	-1	-1	-1	-1	-1	0.333	-1	-1	0.238	-1	-1	-1	-1	-1	-1	-1	-1	-1	-1	-1	-1	-1	-1	-1	0.271	-1	-1	-1	-1
ITGA2	-1	-1	0.8	0.204	-1	-1	-1	-1	-1	-1	-1	-1	-1	-1	-1	-1	-1	-1	-1	-1	-1	-1	-1	-1	-1	-1	-1	-1	-1	-1
ITGAL	-1	-1	0.82	-1	0.963	-1	0.953	-1	-1	0.764	0.822	-1	0.716	0.352	-1	-1	0.298	-1	-1	-1	0.581	-1	0.862	0.32	0.296	-1	0.784	0.246	0.534	-1
ITGB2	-1	-1	0.819	-1	0.962	-1	0.954	-1	-1	0.799	0.824	-1	0.762	0.727	-1	-1	-1	-1	-1	-1	0.317	-1	0.826	0.263	-1	0.83	0.776	-1	0.669	0.234
ITGB6	-1	-1	-1	-1	-1	-1	-1	-1	-1	-1	-1	-1	-1	-1	-1	-1	-1	-1	-1	-1	-1	-1	-1	-1	-1	-1	-1	0.332	-1	-1
JAK2	0.962	0.84	0.996	0.807	0.944	-1	0.996	0.996	0.953	0.943	0.996	0.992	0.977	-1	-1	-1	0.888	0.858	0.782	0.831	0.981	-1	0.916	0.218	0.295	0.895	0.995	0.604	0.984	0.97
KL	0.764	0.488	0.766	0.698	-1	-1	0.782	-1	-1	0.808	-1	-1	0.786	-1	-1	-1	-1	-1	-1	-1	0.831	-1	0.424	-1	-1	0.782	-1	-1	-1	-1
KLKB1	0.23	-1	-1	-1	-1	-1	-1	-1	-1	-1	-1	-1	-1	-1	-1	-1	-1	-1	-1	-1	-1	-1	-1	-1	-1	-1	-1	-1	-1	-1
KNG1	-1	-1	0.8	-1	-1	-1	-1	0.8	-1	-1	-1	-1	-1	-1	0.882	-1	-1	-1	-1	-1	-1	-1	0.622	-1	-1	-1	-1	-1	-1	-1
KRT1	-1	-1	-1	-1	-1	-1	-1	-1	-1	-1	-1	-1	-1	-1	-1	-1	-1	-1	-1	-1	-1	0.307	-1	-1	-1	-1	-1	-1	-1	-1
LBP	-1	0.382	0.965	0.351	0.818	-1	-1	-1	0.591	-1	-1	-1	-1	0.387	-1	-1	0.413	0.57	0.252	-1	-1	-1	0.893	0.38	-1	-1	-1	-1	-1	-1
LTA4H	-1	-1	-1	-1	-1	-1	-1	-1	-1	-1	-1	-1	-1	-1	-1	-1	0.332	-1	-1	-1	-1	-1	-1	-1	-1	-1	-1	-1	-1	-1
LTB4R	-1	-1	-1	-1	-1	-1	-1	-1	-1	-1	-1	-1	-1	-1	-1	-1	0.332	0.318	-1	-1	0.815	-1	-1	-1	0.341	-1	-1	-1	-1	-1
LY75	-1	-1	-1	-1	-1	-1	0.812	-1	-1	0.313	0.631	-1	-1	-1	-1	-1	0.584	-1	-1	0.424	0.488	-1	-1	-1	-1	-1	0.706	-1	-1	0.565
LY96	-1	-1	0.763	-1	0.835	-1	-1	-1	-1	-1	-1	-1	-1	-1	-1	-1	-1	-1	-1	-1	-1	-1	-1	-1	-1	-1	-1	-1	-1	-1
LYN	0.769	-1	-1	-1	-1	-1	0.674	-1	0.263	0.615	-1	-1	0.548	-1	-1	-1	-1	-1	-1	-1	0.976	-1	-1	-1	-1	0.886	-1	-1	0.792	-1
LYZ	-1	-1	-1	-1	-1	-1	-1	-1	-1	-1	-1	-1	-1	-1	-1	-1	-1	-1	-1	-1	-1	-1	-1	0.238	-1	-1	-1	-1	-1	-1
MAP2K3	-1	-1	-1	-1	0.824	-1	-1	-1	0.814	-1	-1	-1	-1	0.353	0.356	-1	-1	-1	-1	-1	-1	-1	0.427	-1	-1	-1	-1	-1	-1	-1
MBL2	-1	-1	-1	-1	-1	-1	-1	-1	-1	-1	-1	-1	-1	-1	-1	-1	-1	-1	-1	-1	-1	-1	-1	0.344	-1	-1	-1	-1	-1	0.265
MEFV	-1	-1	-1	-1	0.854	-1	-1	-1	-1	-1	-1	-1	-1	0.585	-1	-1	-1	-1	-1	-1	-1	-1	0.931	0.895	0.954	-1	-1	-1	-1	0.23
MIF	-1	-1	0.82	-1	0.841	-1	-1	-1	-1	-1	-1	0.318	-1	-1	-1	-1	0.625	-1	-1	-1	-1	-1	0.738	-1	0.744	-1	-1	-1	0.319	0.322
MMP25	-1	-1	-1	-1	-1	-1	-1	-1	0.28	-1	-1	-1	-1	-1	-1	-1	-1	-1	-1	-1	-1	-1	-1	-1	-1	-1	-1	-1	-1	-1
MS4A2	-1	-1	-1	-1	-1	-1	-1	-1	-1	-1	-1	-1	-1	-1	-1	-1	-1	-1	-1	-1	-1	-1	-1	-1	-1	-1	0.768	-1	0.475	0.366
MYD88	-1	0.288	0.972	-1	0.994	-1	0.648	-1	-1	0.322	0.835	-1	-1	0.99	0.916	-1	0.958	-1	-1	0.992	-1	-1	0.999	0.83	0.97	-1	-1	0.495	0.864	0.882
NCR3	-1	0.249	-1	-1	0.911	-1	-1	-1	0.35	0.229	0.909	-1	-1	-1	-1	-1	0.418	-1	0.307	0.395	-1	-1	-1	0.255	0.651	-1	-1	0.657	-1	0.456
NDST1	-1	-1	-1	-1	-1	0.265	-1	-1	-1	-1	-1	-1	-1	-1	-1	-1	-1	-1	-1	-1	-1	-1	-1	-1	-1	-1	-1	-1	-1	-1
NFATC3	-1	-1	-1	-1	-1	-1	0.899	-1	0.269	-1	0.987	-1	0.899	-1	-1	-1	-1	-1	-1	-1	-1	-1	-1	-1	-1	-1	0.899	-1	0.928	-1
NFATC4	-1	-1	-1	-1	-1	-1	0.835	-1	-1	-1	0.776	-1	-1	-1	-1	0.9	-1	0.422	-1	-1	-1	-1	-1	-1	0.308	-1	-1	-1	0.358	-1
NFE2L1	-1	-1	-1	-1	-1	-1	-1	-1	-1	-1	-1	-1	0.318	-1	-1	-1	-1	-1	-1	-1	-1	-1	-1	-1	-1	0.285	-1	-1	-1	-1
NFKB1	0.835	-1	0.997	-1	0.994	-1	0.995	-1	-1	0.308	0.964	-1	-1	0.779	0.991	0.452	0.968	-1	0.565	0.868	-1	-1	0.997	0.791	0.984	-1	0.953	-1	0.261	0.849
NFKBID	-1	-1	-1	-1	-1	-1	-1	-1	-1	-1	-1	-1	-1	-1	-1	-1	0.339	-1	-1	-1	-1	-1	-1	-1	-1	-1	-1	-1	-1	-1
NFKBIZ	-1	-1	0.686	-1	-1	-1	0.403	-1	-1	0.374	-1	-1	-1	0.435	-1	-1	-1	-1	-1	-1	-1	-1	0.904	-1	-1	-1	-1	-1	-1	-1
NGF	-1	0.821	0.955	-1	0.906	-1	-1	0.832	0.337	-1	-1	-1	0.507	0.338	-1	-1	-1	0.962	0.305	-1	0.776	-1	0.959	-1	-1	-1	-1	-1	-1	-1
NLRC4	-1	-1	-1	-1	-1	-1	-1	-1	-1	-1	-1	-1	-1	0.641	-1	-1	-1	-1	-1	-1	-1	-1	0.855	0.465	0.966	-1	-1	-1	-1	-1
NLRP3	-1	-1	-1	-1	-1	-1	-1	-1	-1	-1	-1	-1	-1	0.819	-1	-1	0.333	-1	-1	-1	-1	-1	0.974	0.955	0.97	-1	-1	-1	0.279	0.235
NOD1	-1	-1	-1	-1	0.875	-1	-1	-1	-1	0.232	-1	-1	-1	0.294	-1	-1	0.319	-1	-1	-1	-1	-1	0.723	0.263	0.675	-1	-1	-1	0.387	0.27
NOX1	-1	-1	-1	-1	-1	-1	-1	-1	-1	-1	-1	-1	-1	-1	-1	-1	-1	0.263	0.511	-1	-1	-1	-1	-1	-1	-1	-1	-1	-1	-1
NOX4	0.303	-1	-1	-1	0.873	-1	-1	-1	-1	-1	-1	-1	-1	-1	-1	-1	-1	-1	0.244	-1	-1	-1	-1	-1	-1	-1	-1	-1	-1	-1
NPY5R	-1	-1	-1	-1	-1	-1	-1	-1	-1	-1	-1	0.296	-1	-1	-1	-1	-1	-1	-1	-1	-1	-1	-1	-1	-1	-1	-1	-1	-1	-1
OLR1	0.238	-1	-1	-1	0.915	-1	-1	-1	-1	-1	-1	-1	-1	-1	-1	-1	0.51	-1	-1	-1	-1	-1	-1	-1	-1	-1	-1	-1	-1	-1
ORM1	-1	-1	0.79	0.291	-1	-1	-1	-1	-1	-1	-1	-1	-1	-1	-1	-1	-1	-1	-1	-1	-1	-1	0.422	-1	-1	-1	-1	-1	-1	-1
ORM2	-1	-1	0.783	-1	-1	-1	-1	-1	-1	-1	-1	-1	-1	-1	-1	-1	-1	-1	-1	-1	-1	-1	0.422	-1	-1	-1	-1	-1	-1	-1
OSM	0.496	0.99	0.995	0.938	0.819	-1	0.766	0.589	-1	0.818	-1	0.313	0.799	0.331	0.337	-1	0.369	0.944	0.849	0.911	0.776	0.496	0.819	-1	-1	0.533	0.73	-1	0.395	0.243
OSMR	-1	0.852	0.874	0.822	-1	-1	-1	-1	0.998	-1	-1	-1	0.433	-1	-1	-1	-1	0.699	0.816	-1	-1	-1	-1	-1	-1	-1	-1	-1	-1	-1
P2RX1	-1	-1	-1	-1	-1	-1	-1	-1	-1	-1	-1	-1	-1	-1	-1	-1	-1	-1	-1	-1	-1	-1	-1	-1	-1	0.2	-1	-1	-1	-1
P2RX7	-1	-1	-1	-1	-1	-1	-1	-1	-1	-1	0.815	-1	-1	-1	-1	-1	-1	-1	-1	-1	-1	-1	0.739	0.499	0.7	-1	-1	-1	-1	-1
PDPN	-1	-1	-1	-1	-1	-1	-1	-1	-1	-1	-1	-1	0.816	-1	-1	-1	-1	-1	-1	-1	-1	-1	-1	-1	-1	-1	-1	-1	-1	-1
PLA2G2A	-1	-1	0.723	-1	0.942	-1	-1	-1	-1	0.228	-1	-1	-1	0.837	-1	-1	-1	-1	-1	-1	-1	-1	0.812	0.337	-1	-1	-1	-1	-1	0.258
PLA2G4A	-1	0.834	-1	-1	0.817	-1	-1	-1	-1	-1	-1	-1	-1	0.313	-1	-1	-1	-1	-1	-1	-1	-1	0.775	-1	-1	-1	-1	-1	-1	-1
PPARG	-1	-1	0.963	0.272	0.963	-1	-1	-1	-1	-1	0.899	0.988	-1	-1	-1	-1	-1	-1	-1	-1	-1	-1	0.428	-1	-1	-1	0.941	-1	-1	-1
PRDX2	0.256	-1	-1	-1	-1	-1	-1	-1	-1	-1	-1	-1	-1	-1	-1	-1	-1	-1	-1	-1	-1	-1	-1	-1	-1	-1	-1	-1	-1	-1
PRDX5	-1	-1	-1	-1	-1	-1	-1	-1	-1	-1	-1	-1	-1	-1	-1	-1	-1	-1	-1	-1	-1	-1	-1	-1	-1	0.221	-1	0.332	-1	-1
PRKCA	-1	-1	0.832	-1	0.915	-1	0.328	-1	-1	-1	0.832	-1	-1	-1	0.58	-1	-1	-1	-1	0.832	-1	-1	0.417	-1	-1	-1	-1	-1	-1	-1
PROK2	-1	-1	-1	-1	-1	-1	-1	-1	-1	0.863	-1	-1	-1	-1	-1	-1	-1	-1	-1	-1	-1	-1	-1	-1	-1	-1	-1	-1	-1	-1
PTAFR	-1	-1	-1	-1	-1	-1	0.314	-1	-1	-1	-1	-1	-1	-1	-1	-1	-1	-1	-1	-1	-1	-1	-1	-1	-1	-1	-1	-1	0.388	-1
PTGER3	-1	-1	-1	-1	-1	-1	-1	-1	-1	-1	-1	-1	-1	0.561	-1	-1	-1	-1	-1	-1	-1	-1	-1	-1	-1	-1	-1	-1	-1	-1
PTGS2	0.332	-1	0.996	-1	0.991	-1	0.302	-1	0.826	-1	-1	-1	-1	0.961	-1	0.8	0.813	0.73	0.291	0.859	-1	-1	0.997	0.69	0.904	-1	0.806	-1	0.265	0.221
PTX3	-1	-1	0.959	0.216	0.956	-1	-1	-1	-1	-1	-1	-1	-1	-1	-1	-1	-1	-1	-1	-1	-1	-1	0.828	-1	-1	-1	-1	-1	-1	0.322
PXK	-1	-1	-1	-1	-1	-1	-1	-1	-1	-1	-1	-1	-1	-1	-1	-1	-1	-1	-1	0.288	-1	-1	-1	-1	0.316	-1	-1	-1	-1	-1
RAC1	-1	0.218	-1	0.223	-1	-1	-1	-1	0.633	-1	-1	-1	-1	-1	0.979	-1	-1	-1	-1	-1	-1	-1	-1	-1	-1	-1	-1	0.216	-1	0.216
REG3A	-1	-1	0.663	-1	-1	-1	-1	-1	-1	-1	-1	0.283	-1	-1	-1	-1	-1	-1	-1	-1	-1	-1	-1	-1	-1	-1	-1	-1	-1	-1
REG3G	-1	0.461	-1	-1	-1	-1	-1	-1	-1	-1	-1	-1	-1	-1	-1	-1	-1	-1	-1	-1	-1	-1	-1	-1	-1	-1	-1	-1	-1	-1
RELA	-1	-1	0.996	-1	0.993	-1	0.978	-1	-1	-1	0.977	-1	-1	0.534	0.916	-1	0.497	-1	0.286	0.402	-1	-1	0.981	-1	0.958	-1	0.477	-1	-1	0.835
RIPK2	-1	-1	-1	-1	0.909	-1	-1	-1	-1	-1	-1	-1	-1	0.573	0.908	-1	-1	-1	-1	-1	-1	-1	0.846	0.246	0.844	-1	-1	-1	-1	-1
RXRA	0.366	-1	0.832	-1	-1	-1	-1	-1	-1	-1	-1	0.3	-1	-1	-1	-1	-1	-1	-1	-1	-1	-1	0.832	-1	-1	-1	-1	-1	-1	-1
S100A12	-1	-1	-1	-1	-1	-1	-1	-1	0.221	-1	-1	-1	-1	-1	-1	-1	-1	-1	-1	-1	-1	-1	-1	-1	-1	-1	-1	-1	-1	-1
S100A8	-1	-1	-1	-1	0.859	-1	-1	-1	-1	-1	-1	-1	-1	-1	-1	-1	-1	-1	-1	-1	-1	-1	-1	0.236	-1	-1	-1	0.238	-1	-1
S100A9	-1	-1	-1	-1	-1	-1	-1	-1	-1	-1	-1	-1	-1	-1	-1	-1	-1	-1	-1	-1	-1	-1	-1	0.384	0.289	-1	-1	0.243	-1	0.246
S1PR3	-1	-1	-1	-1	-1	-1	-1	-1	-1	-1	-1	-1	-1	-1	-1	-1	-1	-1	-1	0.304	-1	-1	-1	-1	-1	-1	-1	-1	-1	-1
SAA1	-1	0.44	0.978	0.351	0.833	-1	0.36	-1	0.591	0.926	0.832	0.475	-1	0.497	-1	-1	0.617	0.57	0.379	-1	-1	0.223	0.91	0.901	0.258	-1	-1	-1	-1	0.258
SAA2	-1	0.44	0.976	0.351	-1	-1	-1	-1	0.591	0.656	-1	0.475	-1	0.481	-1	-1	0.617	0.57	0.379	-1	-1	0.223	0.871	0.747	-1	-1	-1	-1	-1	-1
SAA3P	-1	0.44	0.883	0.351	-1	-1	-1	-1	0.591	0.656	-1	0.475	-1	0.471	-1	-1	0.617	0.57	0.379	-1	-1	0.223	0.784	0.747	-1	-1	-1	-1	-1	-1
SAA4	-1	0.44	0.883	0.351	-1	-1	-1	-1	0.591	0.656	-1	0.475	-1	0.471	-1	-1	0.617	0.57	0.379	-1	-1	0.223	0.784	0.747	0.28	-1	-1	-1	-1	-1
SCG2	-1	-1	-1	-1	-1	-1	-1	0.784	-1	-1	-1	-1	-1	-1	0.714	0.419	-1	-1	-1	-1	-1	-1	-1	-1	-1	-1	-1	-1	-1	-1
SCGB1A1	-1	-1	0.687	-1	-1	-1	-1	0.836	-1	-1	-1	-1	-1	-1	-1	-1	-1	-1	-1	-1	-1	-1	-1	0.565	-1	-1	-1	-1	0.847	-1
SCN9A	-1	-1	-1	-1	-1	-1	-1	-1	-1	-1	-1	-1	-1	-1	0.751	-1	-1	-1	-1	-1	-1	-1	-1	-1	-1	-1	-1	-1	-1	-1
SELE	-1	-1	0.902	-1	0.977	-1	-1	-1	0.226	0.483	-1	-1	-1	0.54	-1	-1	0.696	-1	-1	-1	-1	-1	0.961	0.89	-1	-1	0.887	-1	0.281	-1
SELP	-1	-1	0.81	-1	0.961	-1	-1	-1	0.24	0.855	-1	-1	-1	-1	-1	-1	0.42	-1	-1	-1	-1	-1	-1	-1	-1	0.762	0.8	-1	0.293	-1
SERPINA1	-1	-1	-1	-1	-1	-1	-1	-1	-1	0.265	-1	-1	-1	-1	-1	-1	-1	-1	-1	-1	-1	-1	-1	0.4	0.297	-1	-1	-1	-1	0.235
SERPINA3	-1	0.283	0.683	0.246	-1	-1	-1	-1	0.542	0.285	-1	-1	-1	0.548	-1	-1	0.403	-1	-1	-1	-1	-1	0.864	0.336	-1	-1	-1	-1	-1	-1
SERPINC1	-1	-1	-1	-1	-1	-1	-1	-1	-1	-1	-1	-1	-1	-1	-1	-1	-1	-1	-1	-1	-1	-1	-1	-1	-1	0.221	-1	-1	-1	-1
SERPINF1	0.408	-1	-1	-1	0.84	-1	-1	-1	-1	-1	0.8	-1	-1	-1	0.346	-1	0.8	0.345	-1	-1	-1	-1	-1	0.273	-1	-1	-1	-1	-1	-1
SGMS1	-1	-1	-1	-1	-1	-1	-1	-1	-1	-1	0.899	-1	-1	-1	-1	-1	-1	-1	-1	-1	-1	-1	-1	-1	-1	-1	-1	-1	-1	-1
SIGIRR	-1	-1	-1	-1	-1	-1	-1	-1	-1	-1	-1	-1	-1	0.657	-1	-1	-1	-1	-1	-1	-1	-1	0.963	0.775	0.702	-1	-1	-1	-1	-1
SIGLEC1	-1	-1	-1	0.31	-1	-1	-1	-1	-1	-1	-1	0.283	-1	-1	-1	-1	-1	-1	-1	0.822	-1	-1	0.409	-1	-1	-1	-1	-1	-1	-1
SLC11A1	-1	0.377	-1	-1	-1	-1	-1	-1	-1	-1	-1	-1	-1	-1	-1	-1	0.49	-1	-1	-1	-1	-1	-1	0.42	0.332	-1	-1	-1	-1	0.581
SMAD1	0.238	0.758	-1	0.251	-1	-1	-1	-1	0.311	-1	-1	-1	-1	-1	-1	-1	-1	0.226	-1	-1	-1	-1	-1	0.296	-1	-1	-1	0.224	-1	0.226
SPN	-1	-1	-1	-1	-1	-1	0.544	-1	-1	0.293	0.939	-1	-1	-1	-1	-1	-1	-1	-1	-1	0.539	-1	-1	0.243	0.3	-1	0.411	-1	0.349	0.247
SPP1	-1	-1	-1	-1	-1	-1	-1	-1	-1	-1	-1	-1	-1	-1	-1	-1	0.86	-1	-1	-1	-1	-1	0.8	-1	-1	-1	-1	-1	-1	-1
STAB1	-1	-1	-1	-1	-1	-1	-1	-1	-1	-1	-1	-1	0.215	-1	-1	-1	-1	-1	-1	-1	-1	-1	-1	0.238	-1	-1	0.597	-1	-1	0.558
STAT3	0.809	0.967	0.999	0.841	0.967	-1	0.824	0.503	0.967	0.842	0.999	0.999	0.548	0.675	-1	-1	0.993	0.969	0.827	0.989	0.964	0.583	0.886	0.462	0.554	0.815	0.758	0.982	0.602	0.986
STAT5A	0.872	0.913	0.966	0.313	-1	0.392	0.993	0.989	0.992	0.866	0.993	0.638	0.823	-1	-1	-1	0.83	0.342	0.394	0.788	0.953	-1	-1	-1	0.318	0.822	0.77	0.784	0.867	0.223
STAT5B	0.81	0.342	-1	-1	-1	0.554	0.741	0.969	0.901	0.484	0.908	0.615	0.555	-1	-1	-1	-1	0.268	-1	0.571	0.373	-1	-1	-1	-1	0.678	-1	-1	0.605	-1
TAC1	-1	0.251	-1	-1	0.832	-1	-1	-1	0.243	-1	0.863	-1	-1	0.555	0.974	0.82	-1	-1	-1	-1	-1	-1	0.756	0.238	-1	-1	-1	-1	-1	-1
TACR1	-1	-1	-1	-1	-1	-1	-1	-1	-1	-1	-1	-1	-1	-1	-1	0.689	-1	-1	-1	-1	-1	-1	-1	-1	0.815	-1	-1	-1	-1	-1
TF	0.877	-1	-1	-1	-1	-1	-1	0.8	-1	-1	-1	-1	-1	-1	-1	-1	-1	-1	-1	-1	-1	-1	-1	-1	0.836	-1	-1	0.246	0.266	-1
TFRC	0.904	-1	0.746	-1	-1	-1	0.716	-1	0.221	0.84	0.962	-1	0.742	0.308	0.832	-1	-1	-1	-1	-1	0.451	-1	0.534	-1	-1	-1	0.649	-1	-1	0.201
TGFB1	0.235	0.638	0.971	0.702	0.972	-1	0.824	-1	0.546	0.781	0.987	-1	0.72	0.921	0.896	-1	0.991	0.429	-1	0.289	0.812	-1	0.959	0.62	0.289	0.262	0.772	0.281	0.722	0.339
TGM2	-1	-1	-1	-1	-1	0.265	-1	-1	-1	-1	-1	0.374	-1	-1	-1	-1	-1	-1	-1	-1	-1	-1	-1	-1	-1	-1	-1	0.254	-1	0.258
THBS1	-1	-1	-1	-1	-1	-1	-1	-1	-1	-1	-1	-1	-1	-1	-1	-1	-1	-1	-1	-1	-1	-1	0.835	-1	-1	0.21	-1	0.226	-1	-1
TICAM1	-1	-1	-1	-1	-1	-1	-1	-1	-1	-1	-1	-1	-1	-1	-1	-1	-1	-1	-1	0.435	-1	-1	-1	-1	-1	-1	-1	-1	-1	-1
TICAM2	-1	-1	-1	-1	-1	-1	-1	-1	-1	-1	-1	-1	-1	-1	-1	-1	-1	-1	-1	-1	-1	-1	0.91	-1	-1	-1	-1	-1	-1	-1
TIRAP	-1	-1	-1	-1	-1	-1	-1	-1	-1	-1	-1	-1	-1	0.336	-1	-1	0.304	-1	-1	-1	-1	-1	0.746	0.382	0.695	-1	-1	0.243	-1	0.255
TLR1	-1	-1	0.971	-1	0.854	0.815	0.964	-1	-1	-1	0.824	-1	-1	0.332	-1	-1	0.491	-1	-1	0.595	-1	-1	0.759	0.249	0.499	-1	0.784	0.205	-1	-1
TLR10	-1	-1	0.949	-1	-1	-1	0.624	-1	-1	-1	-1	-1	-1	0.332	-1	-1	0.689	-1	-1	0.499	-1	-1	0.489	0.258	0.489	-1	-1	-1	0.419	0.274
TLR2	-1	-1	0.993	-1	0.994	0.855	0.986	-1	-1	0.881	0.891	0.398	-1	0.887	-1	-1	0.993	-1	-1	0.902	-1	-1	0.971	0.65	0.923	-1	0.732	0.204	0.793	0.694
TLR3	-1	-1	0.992	-1	0.993	-1	0.785	-1	-1	-1	-1	-1	-1	0.778	-1	-1	0.625	-1	-1	0.969	-1	-1	0.933	0.228	0.857	-1	0.726	-1	0.542	0.334
TLR4	-1	0.274	0.994	-1	0.994	-1	0.979	-1	-1	0.27	0.916	0.432	-1	0.922	-1	-1	0.963	-1	-1	0.93	-1	-1	0.972	0.978	0.971	0.244	0.921	0.28	0.874	0.665
TLR5	-1	-1	0.96	-1	0.959	-1	0.524	-1	-1	-1	-1	-1	-1	0.587	-1	-1	0.494	-1	-1	0.53	-1	-1	0.832	0.566	0.809	-1	-1	-1	0.366	-1
TLR6	-1	-1	0.927	-1	0.88	-1	0.493	-1	-1	-1	-1	-1	-1	0.395	-1	-1	0.703	-1	-1	0.429	-1	-1	0.549	0.34	0.724	-1	-1	0.236	0.365	-1
TLR7	-1	-1	0.967	-1	0.969	-1	0.542	-1	-1	0.289	-1	-1	-1	0.685	-1	-1	0.69	-1	-1	0.987	-1	-1	0.79	0.415	0.868	-1	0.394	0.26	0.612	0.597
TLR8	-1	-1	0.921	-1	0.847	-1	-1	-1	-1	-1	-1	-1	-1	0.395	-1	-1	0.487	-1	-1	0.881	-1	-1	0.489	-1	0.483	-1	0.414	-1	-1	0.34
TLR9	-1	-1	0.971	-1	0.972	-1	0.939	-1	-1	0.232	-1	-1	0.205	0.877	-1	-1	0.958	-1	-1	0.99	-1	-1	0.91	0.439	0.958	-1	0.639	0.512	0.733	0.731
TNF	0.26	0.978	0.994	0.961	-1	0.375	0.991	0.832	0.819	0.934	0.994	0.973	0.954	0.972	0.906	0.832	0.994	0.304	-1	0.993	0.821	0.277	0.995	0.957	0.993	0.215	0.962	0.823	0.971	0.875
TNFAIP6	-1	-1	0.905	-1	0.803	-1	-1	-1	-1	-1	-1	-1	-1	0.509	-1	-1	-1	-1	-1	-1	-1	-1	0.961	-1	-1	-1	-1	-1	-1	-1
TNFRSF1A	-1	0.227	0.993	-1	0.999	-1	0.803	-1	-1	0.394	0.942	-1	-1	0.816	-1	-1	0.937	-1	-1	0.355	-1	-1	0.955	0.815	0.635	-1	0.943	-1	0.616	0.414
TNFRSF1B	-1	-1	0.916	-1	0.992	-1	-1	0.372	-1	0.69	0.88	-1	0.372	0.492	0.454	0.376	0.686	-1	-1	-1	-1	-1	0.853	0.877	0.332	-1	0.568	0.323	0.472	-1
TNFRSF4	-1	-1	-1	-1	0.927	-1	-1	-1	-1	-1	0.98	-1	-1	-1	-1	-1	0.566	-1	-1	0.322	-1	-1	-1	0.303	0.326	-1	0.941	0.229	0.544	-1
TNFSF4	-1	-1	-1	-1	0.854	-1	-1	-1	-1	-1	0.794	-1	-1	-1	-1	-1	0.524	-1	-1	0.303	-1	-1	-1	0.279	0.318	-1	0.708	-1	0.474	-1
TOLLIP	-1	-1	-1	-1	-1	-1	-1	-1	-1	-1	-1	-1	-1	0.927	-1	-1	-1	-1	-1	-1	-1	-1	0.969	-1	-1	-1	-1	-1	-1	-1
TP73	-1	-1	-1	-1	-1	-1	-1	-1	-1	-1	-1	-1	-1	-1	-1	-1	-1	-1	-1	-1	-1	-1	-1	-1	-1	-1	-1	-1	-1	0.529
TRPV1	-1	-1	-1	-1	-1	-1	-1	-1	-1	-1	-1	0.833	-1	-1	0.997	0.722	-1	-1	-1	-1	-1	-1	-1	-1	-1	-1	-1	-1	-1	-1
UCN	-1	-1	0.815	-1	-1	-1	-1	-1	-1	-1	-1	0.984	-1	-1	-1	0.463	-1	0.363	0.489	-1	-1	-1	-1	-1	-1	-1	-1	-1	-1	-1
ZFP36	-1	-1	-1	-1	-1	-1	-1	-1	-1	-1	-1	-1	-1	-1	0.429	-1	-1	0.457	-1	-1	-1	-1	-1	-1	-1	-1	-1	-1	-1	-1
